# Supplementary material for: Proper Actin Ring Formation and Septum Constriction Requires Coordinated Regulation of SIN and MOR Pathways through the Germinal Centre Kinase MST-1
Source: PLoS Genet. 2014 Apr 24;10(4):e1004306. doi: 10.1371/journal.pgen.1004306 (PMC3998894; doi:10.1371/journal.pgen.1004306)
Supplement: Table S1 — Identification of N. crassa SIN proteins by mass spectrometry. (XLSX) [file pgen.1004306.s005.xlsx]

## Sheet: Sheet1
	purification 1
	purification 2
	SIN components highlighted in bold
	CDC-7-GFP					SID-1-GFP					MST-1-GFP					DBF-2-GFP
	Accession	Description	ΣCoverage	Σ# Unique Peptides		Accession	Description	ΣCoverage	Σ# Unique Peptides		Accession	Description	ΣCoverage	Σ# Unique Peptides		Accession	Description	ΣCoverage	Σ# Unique Peptides
	NCU00018T1	NCU00018 | Neurospora crassa OR74A (finished) cell division control protein Cdc48 (825 aa) [MASS=90571]	11.77	9		NCU00018T1	NCU00018 | Neurospora crassa OR74A (finished) cell division control protein Cdc48 (825 aa) [MASS=90571]	4.25	3		NCU00018T1	NCU00018 | Neurospora crassa OR74A (finished) cell division control protein Cdc48 (825 aa) [MASS=90571]	24.88	15		NCU00018T1	NCU00018 | Neurospora crassa OR74A (finished) cell division control protein Cdc48 (825 aa) [MASS=90571]	18.2	11
	NCU00018T1	NCU00018 | Neurospora crassa OR74A (finished) cell division control protein Cdc48 (825 aa) [MASS=90571]	8.74	6		NCU00018T1	NCU00018 | Neurospora crassa OR74A (finished) cell division control protein Cdc48 (825 aa) [MASS=90571]	10.68	8		NCU00018T1	NCU00018 | Neurospora crassa OR74A (finished) cell division control protein Cdc48 (825 aa) [MASS=90571]	23.79	15		NCU00018T1	NCU00018 | Neurospora crassa OR74A (finished) cell division control protein Cdc48 (825 aa) [MASS=90571]	37.26	23
	NCU00040T0	NCU00040 | Neurospora crassa OR74A (finished) eukaryotic translation initiation factor 3 110 kDa subunit (1060 aa) [MASS=120242]	3.49	3		NCU00040T0	NCU00040 | Neurospora crassa OR74A (finished) eukaryotic translation initiation factor 3 110 kDa subunit (1060 aa) [MASS=120242]	5.95	5		NCU00021T0	NCU00021 | Neurospora crassa OR74A (finished) hypothetical protein (1283 aa) [MASS=142558]	3.9	3		NCU00040T0	NCU00040 | Neurospora crassa OR74A (finished) eukaryotic translation initiation factor 3 110 kDa subunit (1060 aa) [MASS=120242]	4.63	4
	NCU00040T0	NCU00040 | Neurospora crassa OR74A (finished) eukaryotic translation initiation factor 3 110 kDa subunit (1060 aa) [MASS=120242]	5.85	4		NCU00413T0	NCU00413 | Neurospora crassa OR74A (finished) 60S ribosomal protein L2 (255 aa) [MASS=27356]	16.54	4		NCU00040T0	NCU00040 | Neurospora crassa OR74A (finished) eukaryotic translation initiation factor 3 110 kDa subunit (1060 aa) [MASS=120242]	3.21	2		NCU00040T0	NCU00040 | Neurospora crassa OR74A (finished) eukaryotic translation initiation factor 3 110 kDa subunit (1060 aa) [MASS=120242]	9.73	8
	NCU00212T0	NCU00212 | Neurospora crassa OR74A (finished) histone h4 (104 aa) [MASS=11370]	27.18	3		NCU00475T0	NCU00475 | Neurospora crassa OR74A (finished) 40S ribosomal protein S18 (157 aa) [MASS=17768]	11.54	2		NCU00040T0	NCU00040 | Neurospora crassa OR74A (finished) eukaryotic translation initiation factor 3 110 kDa subunit (1060 aa) [MASS=120242]	8.4	6		NCU00043T0	NCU00043 | Neurospora crassa OR74A (finished) protein phosphatase-3 (309 aa) [MASS=35568]	18.18	4
	NCU00258T0	NCU00258 | Neurospora crassa OR74A (finished) cytoplasmic ribosomal protein-15 (203 aa) [MASS=22872]	27.23	4		NCU00489T0	NCU00489 | Neurospora crassa OR74A (finished) cytoplasmic ribosomal protein-10 (263 aa) [MASS=28667]	14.12	3		NCU00043T0	NCU00043 | Neurospora crassa OR74A (finished) protein phosphatase-3 (309 aa) [MASS=35568]	15.91	4		NCU00104T0	NCU00104 | Neurospora crassa OR74A (finished) heat shock protein 98 (928 aa) [MASS=103181]	1.73	2
	NCU00294T0	NCU00294 | Neurospora crassa OR74A (finished) 60S ribosomal protein L10a (218 aa) [MASS=24126]	12.9	2		NCU00489T0	NCU00489 | Neurospora crassa OR74A (finished) cytoplasmic ribosomal protein-10 (263 aa) [MASS=28667]	41.22	9		NCU00043T0	NCU00043 | Neurospora crassa OR74A (finished) protein phosphatase-3 (309 aa) [MASS=35568]	23.7	5		NCU00137T0	NCU00137 | Neurospora crassa OR74A (finished) ssDNA binding protein (153 aa) [MASS=16796]	20.39	2
	NCU00294T0	NCU00294 | Neurospora crassa OR74A (finished) 60S ribosomal protein L10a (218 aa) [MASS=24126]	25.35	5		NCU00627T0	NCU00627 | Neurospora crassa OR74A (finished) hypothetical protein (570 aa) [MASS=67811]	12.13	7		NCU00050T0	NCU00050 | Neurospora crassa OR74A (finished) pyruvate dehydrogenase X component (427 aa) [MASS=44825]	6.1	2		NCU00147T0	NCU00147 | Neurospora crassa OR74A (finished) ARD/ARD family protein (179 aa) [MASS=20973]	20.79	3
	NCU00413T0	NCU00413 | Neurospora crassa OR74A (finished) 60S ribosomal protein L2 (255 aa) [MASS=27356]	13.78	3		NCU00629T0	NCU00629 | Neurospora crassa OR74A (finished) 6-phosphofructokinase (846 aa) [MASS=92203]	5.56	4		NCU00104T0	NCU00104 | Neurospora crassa OR74A (finished) heat shock protein 98 (928 aa) [MASS=103181]	2.05	2		NCU00152T0	NCU00152 | Neurospora crassa OR74A (finished) GTP binding protein (1415 aa) [MASS=157084]	12.52	10
	NCU00413T0	NCU00413 | Neurospora crassa OR74A (finished) 60S ribosomal protein L2 (255 aa) [MASS=27356]	13.78	3		NCU00775T0	NCU00775 | Neurospora crassa OR74A (finished) isocitrate dehydrogenase subunit 1 (386 aa) [MASS=42078]	6.75	2		NCU00137T0	NCU00137 | Neurospora crassa OR74A (finished) ssDNA binding protein (153 aa) [MASS=16796]	20.39	2		NCU00202T0	NCU00202 | Neurospora crassa OR74A (finished) coronin-6 (607 aa) [MASS=66347]	8.09	4
	NCU00464T0	NCU00464 | Neurospora crassa OR74A (finished) 60S ribosomal protein L32 (132 aa) [MASS=14965]	20.61	2		NCU00775T0	NCU00775 | Neurospora crassa OR74A (finished) isocitrate dehydrogenase subunit 1 (386 aa) [MASS=42078]	15.32	5		NCU00152T0	NCU00152 | Neurospora crassa OR74A (finished) GTP binding protein (1415 aa) [MASS=157084]	2.4	2		NCU00212T0	NCU00212 | Neurospora crassa OR74A (finished) histone h4 (104 aa) [MASS=11370]	38.83	4
	NCU00475T0	NCU00475 | Neurospora crassa OR74A (finished) 40S ribosomal protein S18 (157 aa) [MASS=17768]	16.67	3		NCU00951T0	NCU00951 | Neurospora crassa OR74A (finished) inorganic pyrophosphatase (445 aa) [MASS=48741]	4.95	2		NCU00202T0	NCU00202 | Neurospora crassa OR74A (finished) coronin-6 (607 aa) [MASS=66347]	11.22	6		NCU00258T0	NCU00258 | Neurospora crassa OR74A (finished) cytoplasmic ribosomal protein-15 (203 aa) [MASS=22872]	27.23	4
	NCU00475T0	NCU00475 | Neurospora crassa OR74A (finished) 40S ribosomal protein S18 (157 aa) [MASS=17768]	25	4		NCU01195T0	NCU01195 | Neurospora crassa OR74A (finished) amination-deficient (455 aa) [MASS=48853]	12.33	4		NCU00212T0	NCU00212 | Neurospora crassa OR74A (finished) histone h4 (104 aa) [MASS=11370]	27.18	3		NCU00261T0	NCU00261 | Neurospora crassa OR74A (finished) CTP synthase (586 aa) [MASS=64770]	11.45	5
	NCU00488T0	NCU00488 | Neurospora crassa OR74A (finished) protein phosphatase PP2A regulatory subunit A (625 aa) [MASS=69007]	3.37	2		NCU01195T0	NCU01195 | Neurospora crassa OR74A (finished) amination-deficient (455 aa) [MASS=48853]	8.81	3		NCU00225T0	NCU00225 | Neurospora crassa OR74A (finished) hypothetical protein (319 aa) [MASS=33651]	10.06	2		NCU00294T0	NCU00294 | Neurospora crassa OR74A (finished) 60S ribosomal protein L10a (218 aa) [MASS=24126]	25.35	4
	NCU00488T0	NCU00488 | Neurospora crassa OR74A (finished) protein phosphatase PP2A regulatory subunit A (625 aa) [MASS=69007]	11.86	6		NCU01335T0	NCU01335 | Neurospora crassa OR74A (finished) cell division control protein 15 (1512 aa) [MASS=165195]	19.59	20		NCU00258T0	NCU00258 | Neurospora crassa OR74A (finished) cytoplasmic ribosomal protein-15 (203 aa) [MASS=22872]	29.7	3		NCU00294T0	NCU00294 | Neurospora crassa OR74A (finished) 60S ribosomal protein L10a (218 aa) [MASS=24126]	18.89	3
	NCU00489T0	NCU00489 | Neurospora crassa OR74A (finished) cytoplasmic ribosomal protein-10 (263 aa) [MASS=28667]	56.87	13		NCU01335T0	NCU01335 | Neurospora crassa OR74A (finished) cell division control protein 15 (1512 aa) [MASS=165195]	29.05	32		NCU00258T0	NCU00258 | Neurospora crassa OR74A (finished) cytoplasmic ribosomal protein-15 (203 aa) [MASS=22872]	41.09	7		NCU00405T0	NCU00405 | Neurospora crassa OR74A (finished) glycyl-tRNA synthetase 1 (733 aa) [MASS=81817]	5.05	3
	NCU00489T0	NCU00489 | Neurospora crassa OR74A (finished) cytoplasmic ribosomal protein-10 (263 aa) [MASS=28667]	68.32	17		NCU01369T0	NCU01369 | Neurospora crassa OR74A (finished) ATP-dependent RNA helicase ded-1 (689 aa) [MASS=72055]	4.65	2		NCU00261T0	NCU00261 | Neurospora crassa OR74A (finished) CTP synthase (586 aa) [MASS=64770]	5.47	2		NCU00413T0	NCU00413 | Neurospora crassa OR74A (finished) 60S ribosomal protein L2 (255 aa) [MASS=27356]	17.32	4
	NCU00493T0	NCU00493 | Neurospora crassa OR74A (finished) coatomer subunit delta (513 aa) [MASS=56704]	10.16	3		NCU01439T0	NCU01439 | Neurospora crassa OR74A (finished) D-3-phosphoglycerate dehydrogenase 1 (467 aa) [MASS=50995]	4.51	2		NCU00294T0	NCU00294 | Neurospora crassa OR74A (finished) 60S ribosomal protein L10a (218 aa) [MASS=24126]	22.12	5		NCU00413T0	NCU00413 | Neurospora crassa OR74A (finished) 60S ribosomal protein L2 (255 aa) [MASS=27356]	27.56	6
	NCU00502T0	NCU00502 | Neurospora crassa OR74A (finished) ATP synthase subunit 4 (242 aa) [MASS=26276]	8.3	2		NCU01452T0	NCU01452 | Neurospora crassa OR74A (finished) 40S ribosomal protein S1 (257 aa) [MASS=29069]	12.5	3		NCU00294T0	NCU00294 | Neurospora crassa OR74A (finished) 60S ribosomal protein L10a (218 aa) [MASS=24126]	18.89	4		NCU00464T0	NCU00464 | Neurospora crassa OR74A (finished) 60S ribosomal protein L32 (132 aa) [MASS=14965]	20.61	2
	NCU00502T0	NCU00502 | Neurospora crassa OR74A (finished) ATP synthase subunit 4 (242 aa) [MASS=26276]	16.18	3		NCU01452T0	NCU01452 | Neurospora crassa OR74A (finished) 40S ribosomal protein S1 (257 aa) [MASS=29069]	16.41	4		NCU00405T0	NCU00405 | Neurospora crassa OR74A (finished) glycyl-tRNA synthetase 1 (733 aa) [MASS=81817]	5.05	3		NCU00464T0	NCU00464 | Neurospora crassa OR74A (finished) 60S ribosomal protein L32 (132 aa) [MASS=14965]	32.82	4
	NCU00567T0	NCU00567 | Neurospora crassa OR74A (finished) arginine-6 (872 aa) [MASS=95902]	2.76	2		NCU01528T0	NCU01528 | Neurospora crassa OR74A (finished) glyceraldehyde-3-phosphate dehydrogenase-1 (339 aa) [MASS=36292]	15.38	4		NCU00413T0	NCU00413 | Neurospora crassa OR74A (finished) 60S ribosomal protein L2 (255 aa) [MASS=27356]	31.89	5		NCU00465T0	NCU00465 | Neurospora crassa OR74A (finished) chaperone dnaJ (424 aa) [MASS=46537]	5.91	2
	NCU00596T0	NCU00596 | Neurospora crassa OR74A (finished) lipoyltransferase (385 aa) [MASS=41669]	13.8	4		NCU01528T0	NCU01528 | Neurospora crassa OR74A (finished) glyceraldehyde-3-phosphate dehydrogenase-1 (339 aa) [MASS=36292]	24.85	7		NCU00413T0	NCU00413 | Neurospora crassa OR74A (finished) 60S ribosomal protein L2 (255 aa) [MASS=27356]	17.32	4		NCU00475T0	NCU00475 | Neurospora crassa OR74A (finished) 40S ribosomal protein S18 (157 aa) [MASS=17768]	25	4
	NCU00627T0	NCU00627 | Neurospora crassa OR74A (finished) hypothetical protein (570 aa) [MASS=67811]	3.16	2		NCU01589T0	NCU01589 | Neurospora crassa OR74A (finished) heat shock protein 60 (575 aa) [MASS=60489]	8.01	3		NCU00422T1	NCU00422 | Neurospora crassa OR74A (finished) curved DNA-binding protein (411 aa) [MASS=44776]	8.78	3		NCU00475T0	NCU00475 | Neurospora crassa OR74A (finished) 40S ribosomal protein S18 (157 aa) [MASS=17768]	30.13	6
	NCU00627T0	NCU00627 | Neurospora crassa OR74A (finished) hypothetical protein (570 aa) [MASS=67811]	11.78	6		NCU01680T0	NCU01680 | Neurospora crassa OR74A (finished) plasma membrane ATPase-1 (921 aa) [MASS=99886]	2.83	2		NCU00455T0	NCU00455 | Neurospora crassa OR74A (finished) mapkkk cascade protein kinase regulator ste50 (481 aa) [MASS=52108]	38.33	14		NCU00488T0	NCU00488 | Neurospora crassa OR74A (finished) protein phosphatase PP2A regulatory subunit A (625 aa) [MASS=69007]	5.61	3
	NCU00629T0	NCU00629 | Neurospora crassa OR74A (finished) 6-phosphofructokinase (846 aa) [MASS=92203]	10.65	8		NCU01680T0	NCU01680 | Neurospora crassa OR74A (finished) plasma membrane ATPase-1 (921 aa) [MASS=99886]	6.09	5		NCU00455T0	NCU00455 | Neurospora crassa OR74A (finished) mapkkk cascade protein kinase regulator ste50 (481 aa) [MASS=52108]	22.29	6		NCU00489T0	NCU00489 | Neurospora crassa OR74A (finished) cytoplasmic ribosomal protein-10 (263 aa) [MASS=28667]	45.8	10
	NCU00629T0	NCU00629 | Neurospora crassa OR74A (finished) 6-phosphofructokinase (846 aa) [MASS=92203]	15.74	11		NCU01754T0	NCU01754 | Neurospora crassa OR74A (finished) alcohol dehydrogenase I (354 aa) [MASS=37443]	10.76	3		NCU00464T0	NCU00464 | Neurospora crassa OR74A (finished) 60S ribosomal protein L32 (132 aa) [MASS=14965]	32.82	4		NCU00489T0	NCU00489 | Neurospora crassa OR74A (finished) cytoplasmic ribosomal protein-10 (263 aa) [MASS=28667]	62.98	15
	NCU00634T0	NCU00634 | Neurospora crassa OR74A (finished) ribosomal protein L14 (143 aa) [MASS=15853]	19.01	2		NCU01949T0	NCU01949 | Neurospora crassa OR74A (finished) 40S ribosomal protein S9 (191 aa) [MASS=21806]	11.05	2		NCU00475T0	NCU00475 | Neurospora crassa OR74A (finished) 40S ribosomal protein S18 (157 aa) [MASS=17768]	30.13	6		NCU00493T0	NCU00493 | Neurospora crassa OR74A (finished) coatomer subunit delta (513 aa) [MASS=56704]	12.11	5
	NCU00673T0	NCU00673 | Neurospora crassa OR74A (finished) serine protease p2 (533 aa) [MASS=56766]	4.7	2		NCU01985T0	NCU01985 | Neurospora crassa OR74A (finished) sulfate adenylyltransferase (574 aa) [MASS=64461]	3.84	2		NCU00475T0	NCU00475 | Neurospora crassa OR74A (finished) 40S ribosomal protein S18 (157 aa) [MASS=17768]	37.82	7		NCU00567T0	NCU00567 | Neurospora crassa OR74A (finished) arginine-6 (872 aa) [MASS=95902]	4.48	3
	NCU00673T0	NCU00673 | Neurospora crassa OR74A (finished) serine protease p2 (533 aa) [MASS=56766]	14.85	5		NCU02003T0	NCU02003 | Neurospora crassa OR74A (finished) translation elongation factor-1 (461 aa) [MASS=49672]	16.52	7		NCU00488T0	NCU00488 | Neurospora crassa OR74A (finished) protein phosphatase PP2A regulatory subunit A (625 aa) [MASS=69007]	8.65	4		NCU00573T0	NCU00573 | Neurospora crassa OR74A (finished) hypothetical protein (749 aa) [MASS=81666]	2.81	2
	NCU00685T0	NCU00685 | Neurospora crassa OR74A (finished) casein kinase I isoform delta (364 aa) [MASS=41522]	7.16	2		NCU02003T0	NCU02003 | Neurospora crassa OR74A (finished) translation elongation factor-1 (461 aa) [MASS=49672]	29.78	12		NCU00488T0	NCU00488 | Neurospora crassa OR74A (finished) protein phosphatase PP2A regulatory subunit A (625 aa) [MASS=69007]	10.26	5		NCU00573T0	NCU00573 | Neurospora crassa OR74A (finished) hypothetical protein (749 aa) [MASS=81666]	7.22	5
	NCU00726T0	NCU00726 | Neurospora crassa OR74A (finished) cyclosporin-resistant-1 (224 aa) [MASS=24064]	17.94	3		NCU02075T0	NCU02075 | Neurospora crassa OR74A (finished) heat shock protein 70 (586 aa) [MASS=63509]	8.03	3		NCU00489T0	NCU00489 | Neurospora crassa OR74A (finished) cytoplasmic ribosomal protein-10 (263 aa) [MASS=28667]	56.11	14		NCU00575T0	NCU00575 | Neurospora crassa OR74A (finished) glucokinase (531 aa) [MASS=57879]	4.91	2
	NCU00772T0	NCU00772 | Neurospora crassa OR74A (finished) serine/threonine-protein kinase 24 (809 aa) [MASS=90493]	21.91	15		NCU02075T0	NCU02075 | Neurospora crassa OR74A (finished) heat shock protein 70 (586 aa) [MASS=63509]	14.19	6		NCU00489T0	NCU00489 | Neurospora crassa OR74A (finished) cytoplasmic ribosomal protein-10 (263 aa) [MASS=28667]	70.61	17		NCU00596T0	NCU00596 | Neurospora crassa OR74A (finished) lipoyltransferase (385 aa) [MASS=41669]	19.27	6
	NCU00772T0	NCU00772 | Neurospora crassa OR74A (finished) serine/threonine-protein kinase 24 (809 aa) [MASS=90493]	47.52	28		NCU02181T0	NCU02181 | Neurospora crassa OR74A (finished) 40S ribosomal protein S4 (262 aa) [MASS=29596]	8.81	2		NCU00493T0	NCU00493 | Neurospora crassa OR74A (finished) coatomer subunit delta (513 aa) [MASS=56704]	4.69	2		NCU00618T0	NCU00618 | Neurospora crassa OR74A (finished) 40S ribosomal protein S27 (83 aa) [MASS=8898]	29.27	2
	NCU00775T0	NCU00775 | Neurospora crassa OR74A (finished) isocitrate dehydrogenase subunit 1 (386 aa) [MASS=42078]	17.66	6		NCU02181T0	NCU02181 | Neurospora crassa OR74A (finished) 40S ribosomal protein S4 (262 aa) [MASS=29596]	27.2	7		NCU00502T0	NCU00502 | Neurospora crassa OR74A (finished) ATP synthase subunit 4 (242 aa) [MASS=26276]	9.54	2		NCU00629T0	NCU00629 | Neurospora crassa OR74A (finished) 6-phosphofructokinase (846 aa) [MASS=92203]	6.63	5
	NCU00775T0	NCU00775 | Neurospora crassa OR74A (finished) isocitrate dehydrogenase subunit 1 (386 aa) [MASS=42078]	36.1	11		NCU02193T0	NCU02193 | Neurospora crassa OR74A (finished) cellular filament polypeptide (571 aa) [MASS=62263]	17.02	10		NCU00541T1	NCU00541 | Neurospora crassa OR74A (finished) hypothetical protein (399 aa) [MASS=41770]	8.54	3		NCU00629T0	NCU00629 | Neurospora crassa OR74A (finished) 6-phosphofructokinase (846 aa) [MASS=92203]	21.3	15
	NCU00823T0	NCU00823 | Neurospora crassa OR74A (finished) 26S proteasome regulatory subunit RPN11 (339 aa) [MASS=37640]	7.99	2		NCU02208T0	NCU02208 | Neurospora crassa OR74A (finished) eukaryotic translation initiation factor 3 (748 aa) [MASS=85566]	3.48	2		NCU00567T0	NCU00567 | Neurospora crassa OR74A (finished) arginine-6 (872 aa) [MASS=95902]	5.74	4		NCU00634T0	NCU00634 | Neurospora crassa OR74A (finished) ribosomal protein L14 (143 aa) [MASS=15853]	19.01	2
	NCU00915T0	NCU00915 | Neurospora crassa OR74A (finished) aspartyl-tRNA synthetase (595 aa) [MASS=65115]	4.88	3		NCU02252T0	NCU02252 | Neurospora crassa OR74A (finished) phosphoglycerate mutase (520 aa) [MASS=56817]	5.39	2		NCU00573T0	NCU00573 | Neurospora crassa OR74A (finished) hypothetical protein (749 aa) [MASS=81666]	6.55	5		NCU00635T0	NCU00635 | Neurospora crassa OR74A (finished) nascent polypeptide-associated complex subunit alpha (201 aa) [MASS=22072]	17.5	2
	NCU00915T0	NCU00915 | Neurospora crassa OR74A (finished) aspartyl-tRNA synthetase (595 aa) [MASS=65115]	5.72	3		NCU02274T0	NCU02274 | Neurospora crassa OR74A (finished) serine hydroxymethyltransferase (481 aa) [MASS=52977]	10.42	4		NCU00573T0	NCU00573 | Neurospora crassa OR74A (finished) hypothetical protein (749 aa) [MASS=81666]	6.95	5		NCU00673T0	NCU00673 | Neurospora crassa OR74A (finished) serine protease p2 (533 aa) [MASS=56766]	10.15	4
	NCU00951T0	NCU00951 | Neurospora crassa OR74A (finished) inorganic pyrophosphatase (445 aa) [MASS=48741]	6.76	3		NCU02287T0	NCU02287 | Neurospora crassa OR74A (finished) acyl-CoA dehydrogenase (547 aa) [MASS=60697]	4.4	2		NCU00575T0	NCU00575 | Neurospora crassa OR74A (finished) glucokinase (531 aa) [MASS=57879]	8.11	3		NCU00685T0	NCU00685 | Neurospora crassa OR74A (finished) casein kinase I isoform delta (364 aa) [MASS=41522]	14.05	4
	NCU00959T0	NCU00959 | Neurospora crassa OR74A (finished) succinate dehydrogenase iron-sulfur protein (283 aa) [MASS=31689]	19.86	5		NCU02407T0	NCU02407 | Neurospora crassa OR74A (finished) dihydrolipoyl dehydrogenase (505 aa) [MASS=53906]	5.16	2		NCU00575T0	NCU00575 | Neurospora crassa OR74A (finished) glucokinase (531 aa) [MASS=57879]	7.17	3		NCU00726T0	NCU00726 | Neurospora crassa OR74A (finished) cyclosporin-resistant-1 (224 aa) [MASS=24064]	27.35	5
	NCU01195T0	NCU01195 | Neurospora crassa OR74A (finished) amination-deficient (455 aa) [MASS=48853]	13.66	5		NCU02407T0	NCU02407 | Neurospora crassa OR74A (finished) dihydrolipoyl dehydrogenase (505 aa) [MASS=53906]	4.96	2		NCU00596T0	NCU00596 | Neurospora crassa OR74A (finished) lipoyltransferase (385 aa) [MASS=41669]	5.99	2		NCU00775T0	NCU00775 | Neurospora crassa OR74A (finished) isocitrate dehydrogenase subunit 1 (386 aa) [MASS=42078]	15.32	5
	NCU01195T0	NCU01195 | Neurospora crassa OR74A (finished) amination-deficient (455 aa) [MASS=48853]	30.4	11		NCU02510T0	NCU02510 | Neurospora crassa OR74A (finished) clathrin heavy chain (1679 aa) [MASS=190321]	5.6	8		NCU00618T0	NCU00618 | Neurospora crassa OR74A (finished) 40S ribosomal protein S27 (83 aa) [MASS=8898]	29.27	2		NCU00775T0	NCU00775 | Neurospora crassa OR74A (finished) isocitrate dehydrogenase subunit 1 (386 aa) [MASS=42078]	44.42	12
	NCU01221T0	NCU01221 | Neurospora crassa OR74A (finished) 60S ribosomal protein L16 (203 aa) [MASS=22901]	12.38	3		NCU02514T0	NCU02514 | Neurospora crassa OR74A (finished) ATPase-1 (552 aa) [MASS=59522]	18.69	9		NCU00627T0	NCU00627 | Neurospora crassa OR74A (finished) hypothetical protein (570 aa) [MASS=67811]	25.31	12		NCU00793T0	NCU00793 | Neurospora crassa OR74A (finished) trehalose phosphate synthase (930 aa) [MASS=105164]	5.49	4
	NCU01224T0	NCU01224 | Neurospora crassa OR74A (finished) 26S protease regulatory subunit 4 (460 aa) [MASS=50970]	8.06	3		NCU02514T0	NCU02514 | Neurospora crassa OR74A (finished) ATPase-1 (552 aa) [MASS=59522]	24.14	11		NCU00627T0	NCU00627 | Neurospora crassa OR74A (finished) hypothetical protein (570 aa) [MASS=67811]	27.42	17		NCU00915T0	NCU00915 | Neurospora crassa OR74A (finished) aspartyl-tRNA synthetase (595 aa) [MASS=65115]	7.41	4
	NCU01224T0	NCU01224 | Neurospora crassa OR74A (finished) 26S protease regulatory subunit 4 (460 aa) [MASS=50970]	12.85	5		NCU02534T0	NCU02534 | Neurospora crassa OR74A (finished) NADH:ubiquinone oxidoreductase 49kD subunit (479 aa) [MASS=54018]	9.62	5		NCU00629T0	NCU00629 | Neurospora crassa OR74A (finished) 6-phosphofructokinase (846 aa) [MASS=92203]	11.48	9		NCU00915T0	NCU00915 | Neurospora crassa OR74A (finished) aspartyl-tRNA synthetase (595 aa) [MASS=65115]	10.77	6
	NCU01227T0	NCU01227 | Neurospora crassa OR74A (finished) succinyl-CoA ligase alpha-chain (334 aa) [MASS=34738]	8.71	3		NCU02534T0	NCU02534 | Neurospora crassa OR74A (finished) NADH:ubiquinone oxidoreductase 49kD subunit (479 aa) [MASS=54018]	15.48	8		NCU00629T0	NCU00629 | Neurospora crassa OR74A (finished) 6-phosphofructokinase (846 aa) [MASS=92203]	19.17	14		NCU00951T0	NCU00951 | Neurospora crassa OR74A (finished) inorganic pyrophosphatase (445 aa) [MASS=48741]	8.78	3
	NCU01249T0	NCU01249 | Neurospora crassa OR74A (finished) importin alpha subunit (549 aa) [MASS=59696]	8.58	4		NCU02549T0	NCU02549 | Neurospora crassa OR74A (finished) processing enhancing protein (477 aa) [MASS=52556]	5.67	2		NCU00634T0	NCU00634 | Neurospora crassa OR74A (finished) ribosomal protein L14 (143 aa) [MASS=15853]	26.06	3		NCU00959T0	NCU00959 | Neurospora crassa OR74A (finished) succinate dehydrogenase iron-sulfur protein (283 aa) [MASS=31689]	8.16	2
	NCU01258T0	NCU01258 | Neurospora crassa OR74A (finished) cyanase (165 aa) [MASS=18119]	14.63	2		NCU02650T0	NCU02650 | Neurospora crassa OR74A (finished) 26S proteasome non-ATPase regulatory subunit 12 (495 aa) [MASS=57020]	5.26	2		NCU00634T0	NCU00634 | Neurospora crassa OR74A (finished) ribosomal protein L14 (143 aa) [MASS=15853]	23.94	3		NCU00959T0	NCU00959 | Neurospora crassa OR74A (finished) succinate dehydrogenase iron-sulfur protein (283 aa) [MASS=31689]	19.15	5
	NCU01328T0	NCU01328 | Neurospora crassa OR74A (finished) transketolase (687 aa) [MASS=75158]	6.12	3		NCU02707T0	NCU02707 | Neurospora crassa OR74A (finished) 60S ribosomal protein L6 (202 aa) [MASS=22347]	23.38	4		NCU00635T0	NCU00635 | Neurospora crassa OR74A (finished) nascent polypeptide-associated complex subunit alpha (201 aa) [MASS=22072]	38.5	6		NCU00971T0	NCU00971 | Neurospora crassa OR74A (finished) ribosomal protein S12 (153 aa) [MASS=17382]	21.05	2
	NCU01335T0	NCU01335 | Neurospora crassa OR74A (finished) cell division control protein 15 (1512 aa) [MASS=165195]	41.16	57		NCU02744T0	NCU02744 | Neurospora crassa OR74A (finished) 60S ribosomal protein L9 (194 aa) [MASS=21752]	16.58	3		NCU00635T0	NCU00635 | Neurospora crassa OR74A (finished) nascent polypeptide-associated complex subunit alpha (201 aa) [MASS=22072]	12.5	2		NCU01021T0	NCU01021 | Neurospora crassa OR74A (finished) eukaryotic translation initiation factor 3 subunit EifCf (370 aa) [MASS=39694]	5.15	2
	NCU01335T0	NCU01335 | Neurospora crassa OR74A (finished) cell division control protein 15 (1512 aa) [MASS=165195]	52.61	64		NCU02797T0	NCU02797 | Neurospora crassa OR74A (finished) UTP-glucose-1-phosphate uridylyltransferase (522 aa) [MASS=58190]	14.4	7		NCU00673T0	NCU00673 | Neurospora crassa OR74A (finished) serine protease p2 (533 aa) [MASS=56766]	13.53	4		NCU01195T0	NCU01195 | Neurospora crassa OR74A (finished) amination-deficient (455 aa) [MASS=48853]	21.15	7
	NCU01369T0	NCU01369 | Neurospora crassa OR74A (finished) ATP-dependent RNA helicase ded-1 (689 aa) [MASS=72055]	7.85	4		NCU02806T0	NCU02806 | Neurospora crassa OR74A (finished) 14-3-3 family protein 7 (263 aa) [MASS=29329]	21.76	4		NCU00673T0	NCU00673 | Neurospora crassa OR74A (finished) serine protease p2 (533 aa) [MASS=56766]	13.53	4		NCU01195T0	NCU01195 | Neurospora crassa OR74A (finished) amination-deficient (455 aa) [MASS=48853]	49.78	17
	NCU01369T0	NCU01369 | Neurospora crassa OR74A (finished) ATP-dependent RNA helicase ded-1 (689 aa) [MASS=72055]	4.65	2		NCU02806T0	NCU02806 | Neurospora crassa OR74A (finished) 14-3-3 family protein 7 (263 aa) [MASS=29329]	37.4	9		NCU00680T0	NCU00680 | Neurospora crassa OR74A (finished) 2-methylcitrate dehydratase (566 aa) [MASS=62229]	7.08	2		NCU01197T0	NCU01197 | Neurospora crassa OR74A (finished) cell wall biogenesis protein phosphatase Ssd1 (1366 aa) [MASS=149135]	1.61	2
	NCU01438T0	NCU01438 | Neurospora crassa OR74A (finished) nucleosome assembly protein (408 aa) [MASS=46308]	9.34	4		NCU02839T0	NCU02839 | Neurospora crassa OR74A (finished) T-complex protein 1 (534 aa) [MASS=56808]	5.25	2		NCU00680T0	NCU00680 | Neurospora crassa OR74A (finished) 2-methylcitrate dehydratase (566 aa) [MASS=62229]	3.89	2		NCU01207T0	NCU01207 | Neurospora crassa OR74A (finished) vacuolar membrane ATPase-1 (608 aa) [MASS=67121]	12.19	6
	NCU01439T0	NCU01439 | Neurospora crassa OR74A (finished) D-3-phosphoglycerate dehydrogenase 1 (467 aa) [MASS=50995]	4.51	2		NCU02840T0	NCU02840 | Neurospora crassa OR74A (finished) 26S protease regulatory subunit 7 (440 aa) [MASS=48916]	4.56	2		NCU00685T0	NCU00685 | Neurospora crassa OR74A (finished) casein kinase I isoform delta (364 aa) [MASS=41522]	10.19	3		NCU01224T0	NCU01224 | Neurospora crassa OR74A (finished) 26S protease regulatory subunit 4 (460 aa) [MASS=50970]	8.06	3
	NCU01439T0	NCU01439 | Neurospora crassa OR74A (finished) D-3-phosphoglycerate dehydrogenase 1 (467 aa) [MASS=50995]	16.52	6		NCU03004T0	NCU03004 | Neurospora crassa OR74A (finished) pyruvate dehydrogenase E1 component (380 aa) [MASS=40934]	10.29	3		NCU00685T0	NCU00685 | Neurospora crassa OR74A (finished) casein kinase I isoform delta (364 aa) [MASS=41522]	12.67	4		NCU01224T0	NCU01224 | Neurospora crassa OR74A (finished) 26S protease regulatory subunit 4 (460 aa) [MASS=50970]	19.83	8
	NCU01440T0	NCU01440 | Neurospora crassa OR74A (finished) myosin-2 (1595 aa) [MASS=181015]	14.93	21		NCU03100T0	NCU03100 | Neurospora crassa OR74A (finished) 6-phosphogluconate dehydrogenase (493 aa) [MASS=54225]	4.47	2		NCU00692T0	NCU00692 | Neurospora crassa OR74A (finished) chaperone dnaK (572 aa) [MASS=61113]	9.46	4		NCU01227T0	NCU01227 | Neurospora crassa OR74A (finished) succinyl-CoA ligase alpha-chain (334 aa) [MASS=34738]	11.11	3
	NCU01440T0	NCU01440 | Neurospora crassa OR74A (finished) myosin-2 (1595 aa) [MASS=181015]	10.04	13		NCU03263T0	NCU03263 | Neurospora crassa OR74A (finished) transmembrane protein (1494 aa) [MASS=164502]	1.61	2		NCU00726T0	NCU00726 | Neurospora crassa OR74A (finished) cyclosporin-resistant-1 (224 aa) [MASS=24064]	17.94	3		NCU01249T0	NCU01249 | Neurospora crassa OR74A (finished) importin alpha subunit (549 aa) [MASS=59696]	6.57	3
	NCU01452T0	NCU01452 | Neurospora crassa OR74A (finished) 40S ribosomal protein S1 (257 aa) [MASS=29069]	21.88	6		NCU03300T0	NCU03300 | Neurospora crassa OR74A (finished) DNA damage checkpoint protein rad24 (248 aa) [MASS=27967]	11.74	2		NCU00726T0	NCU00726 | Neurospora crassa OR74A (finished) cyclosporin-resistant-1 (224 aa) [MASS=24064]	23.77	4		NCU01258T0	NCU01258 | Neurospora crassa OR74A (finished) cyanase (165 aa) [MASS=18119]	21.95	3
	NCU01452T0	NCU01452 | Neurospora crassa OR74A (finished) 40S ribosomal protein S1 (257 aa) [MASS=29069]	36.33	9		NCU03300T0	NCU03300 | Neurospora crassa OR74A (finished) DNA damage checkpoint protein rad24 (248 aa) [MASS=27967]	30.77	6		NCU00743T0	NCU00743 | Neurospora crassa OR74A (finished) glycogen debranching enzyme (1562 aa) [MASS=175689]	2.75	3		NCU01317T0	NCU01317 | Neurospora crassa OR74A (finished) 60S ribosomal protein L12 (166 aa) [MASS=17693]	30.91	4
	NCU01528T0	NCU01528 | Neurospora crassa OR74A (finished) glyceraldehyde-3-phosphate dehydrogenase-1 (339 aa) [MASS=36292]	30.77	10		NCU03393T0	NCU03393 | Neurospora crassa OR74A (finished) ribosome-associated protein (291 aa) [MASS=31500]	7.93	2		NCU00768T0	NCU00768 | Neurospora crassa OR74A (finished) mRNA binding post-transcriptional regulator (392 aa) [MASS=42177]	8.7	3		NCU01318T0	NCU01318 | Neurospora crassa OR74A (finished) protein transporter sec-23 (776 aa) [MASS=86278]	4.65	3
	NCU01528T0	NCU01528 | Neurospora crassa OR74A (finished) glyceraldehyde-3-phosphate dehydrogenase-1 (339 aa) [MASS=36292]	48.52	12		NCU03407T0	NCU03407 | Neurospora crassa OR74A (finished) rho-type GTPase-4 (269 aa) [MASS=28762]	10.45	2		NCU00772T0	NCU00772 | Neurospora crassa OR74A (finished) serine/threonine-protein kinase 24 (809 aa) [MASS=90493]	65.35	52		NCU01328T0	NCU01328 | Neurospora crassa OR74A (finished) transketolase (687 aa) [MASS=75158]	4.37	2
	NCU01565T0	NCU01565 | Neurospora crassa OR74A (finished) hypothetical protein (788 aa) [MASS=84646]	2.67	2		NCU03407T0	NCU03407 | Neurospora crassa OR74A (finished) rho-type GTPase-4 (269 aa) [MASS=28762]	13.81	2		NCU00772T0	NCU00772 | Neurospora crassa OR74A (finished) serine/threonine-protein kinase 24 (809 aa) [MASS=90493]	63.61	47		NCU01328T0	NCU01328 | Neurospora crassa OR74A (finished) transketolase (687 aa) [MASS=75158]	15.31	9
	NCU01589T0	NCU01589 | Neurospora crassa OR74A (finished) heat shock protein 60 (575 aa) [MASS=60489]	10.1	4		NCU03737T0	NCU03737 | Neurospora crassa OR74A (finished) elongation factor Tu (438 aa) [MASS=47848]	8.92	4		NCU00775T0	NCU00775 | Neurospora crassa OR74A (finished) isocitrate dehydrogenase subunit 1 (386 aa) [MASS=42078]	42.08	12		NCU01335T0	NCU01335 | Neurospora crassa OR74A (finished) cell division control protein 15 (1512 aa) [MASS=165195]	19.07	20
	NCU01589T0	NCU01589 | Neurospora crassa OR74A (finished) heat shock protein 60 (575 aa) [MASS=60489]	12.72	5		NCU03749T1	NCU03749 | Neurospora crassa OR74A (finished) hydroxyacylglutathione hydrolase (283 aa) [MASS=31338]	14.54	3		NCU00775T0	NCU00775 | Neurospora crassa OR74A (finished) isocitrate dehydrogenase subunit 1 (386 aa) [MASS=42078]	38.7	13		NCU01335T0	NCU01335 | Neurospora crassa OR74A (finished) cell division control protein 15 (1512 aa) [MASS=165195]	22.04	22
	NCU01606T0	NCU01606 | Neurospora crassa OR74A (finished) ATP synthase subunit 5 (221 aa) [MASS=23047]	12.27	2		NCU03749T1	NCU03749 | Neurospora crassa OR74A (finished) hydroxyacylglutathione hydrolase (283 aa) [MASS=31338]	33.33	7		NCU00793T0	NCU00793 | Neurospora crassa OR74A (finished) trehalose phosphate synthase (930 aa) [MASS=105164]	1.72	2		NCU01369T0	NCU01369 | Neurospora crassa OR74A (finished) ATP-dependent RNA helicase ded-1 (689 aa) [MASS=72055]	6.25	3
	NCU01680T0	NCU01680 | Neurospora crassa OR74A (finished) plasma membrane ATPase-1 (921 aa) [MASS=99886]	11.52	9		NCU03757T0	NCU03757 | Neurospora crassa OR74A (finished) 60S ribosomal protein L4-A (362 aa) [MASS=38814]	13.57	4		NCU00823T0	NCU00823 | Neurospora crassa OR74A (finished) 26S proteasome regulatory subunit RPN11 (339 aa) [MASS=37640]	9.76	2		NCU01369T0	NCU01369 | Neurospora crassa OR74A (finished) ATP-dependent RNA helicase ded-1 (689 aa) [MASS=72055]	6.1	4
	NCU01680T0	NCU01680 | Neurospora crassa OR74A (finished) plasma membrane ATPase-1 (921 aa) [MASS=99886]	13.04	10		NCU03826T0	NCU03826 | Neurospora crassa OR74A (finished) elongation factor 1-gamma (409 aa) [MASS=45741]	4.66	2		NCU00823T0	NCU00823 | Neurospora crassa OR74A (finished) 26S proteasome regulatory subunit RPN11 (339 aa) [MASS=37640]	10.95	3		NCU01438T0	NCU01438 | Neurospora crassa OR74A (finished) nucleosome assembly protein (408 aa) [MASS=46308]	11.55	5
	NCU01692T0	NCU01692 | Neurospora crassa OR74A (finished) mitochondrial citrate synthase (470 aa) [MASS=51988]	11.94	5		NCU03826T0	NCU03826 | Neurospora crassa OR74A (finished) elongation factor 1-gamma (409 aa) [MASS=45741]	14.95	6		NCU00864T0	NCU00864 | Neurospora crassa OR74A (finished) TIM-barrel enzyme family protein (284 aa) [MASS=29979]	9.54	2		NCU01439T0	NCU01439 | Neurospora crassa OR74A (finished) D-3-phosphoglycerate dehydrogenase 1 (467 aa) [MASS=50995]	4.51	2
	NCU01747T0	NCU01747 | Neurospora crassa OR74A (finished) glycerophosphocholine phosphodiesterase Gde1 (1246 aa) [MASS=137798]	1.53	2		NCU03857T0	NCU03857 | Neurospora crassa OR74A (finished) hypothetical protein (463 aa) [MASS=51848]	6.28	2		NCU00867T0	NCU00867 | Neurospora crassa OR74A (finished) hypothetical protein (304 aa) [MASS=33724]	8.25	2		NCU01439T0	NCU01439 | Neurospora crassa OR74A (finished) D-3-phosphoglycerate dehydrogenase 1 (467 aa) [MASS=50995]	12.02	4
	NCU01754T0	NCU01754 | Neurospora crassa OR74A (finished) alcohol dehydrogenase I (354 aa) [MASS=37443]	22.1	6		NCU03953T0	NCU03953 | Neurospora crassa OR74A (finished) NADH:ubiquinone oxidoreductase 19.3 (227 aa) [MASS=24972]	21.68	4		NCU00879T0	NCU00879 | Neurospora crassa OR74A (finished) WD domain-containing protein (353 aa) [MASS=38343]	9.09	2		NCU01440T0	NCU01440 | Neurospora crassa OR74A (finished) myosin-2 (1595 aa) [MASS=181015]	1.88	2
	NCU01754T0	NCU01754 | Neurospora crassa OR74A (finished) alcohol dehydrogenase I (354 aa) [MASS=37443]	28.61	8		NCU03982T0	NCU03982 | Neurospora crassa OR74A (finished) glucose regulated protein 78 (662 aa) [MASS=72331]	11.2	5		NCU00884T0	NCU00884 | Neurospora crassa OR74A (finished) NAD dependent epimerase/dehydratase (417 aa) [MASS=46599]	9.13	3		NCU01446T0	NCU01446 | Neurospora crassa OR74A (finished) uracil phosphoribosyltransferase (245 aa) [MASS=27103]	18.85	3
	NCU01756T0	NCU01756 | Neurospora crassa OR74A (finished) actin (440 aa) [MASS=47851]	5.24	2		NCU04054T0	NCU04054 | Neurospora crassa OR74A (finished) tubulin beta chain (448 aa) [MASS=49868]	8.95	3		NCU00895T0	NCU00895 | Neurospora crassa OR74A (finished) RAB GTPase Ypt5 (221 aa) [MASS=23950]	20.45	3		NCU01452T0	NCU01452 | Neurospora crassa OR74A (finished) 40S ribosomal protein S1 (257 aa) [MASS=29069]	17.97	4
	NCU01767T0	NCU01767 | Neurospora crassa OR74A (finished) phophatase 2C family protein (623 aa) [MASS=67182]	5.47	3		NCU04054T0	NCU04054 | Neurospora crassa OR74A (finished) tubulin beta chain (448 aa) [MASS=49868]	7.83	3		NCU00895T0	NCU00895 | Neurospora crassa OR74A (finished) RAB GTPase Ypt5 (221 aa) [MASS=23950]	10.45	2		NCU01452T0	NCU01452 | Neurospora crassa OR74A (finished) 40S ribosomal protein S1 (257 aa) [MASS=29069]	31.64	8
	NCU01827T0	NCU01827 | Neurospora crassa OR74A (finished) 60S ribosomal protein L27 (136 aa) [MASS=15722]	14.81	2		NCU04074T0	NCU04074 | Neurospora crassa OR74A (finished) NADH:ubiquinone oxidoreductase 30.4 (284 aa) [MASS=32184]	29.33	6		NCU00914T0	NCU00914 | Neurospora crassa OR74A (finished) serine/threonine protein kinase (1018 aa) [MASS=111347]	3.44	2		NCU01484T0	NCU01484 | Neurospora crassa OR74A (finished) rho-type GTPase (196 aa) [MASS=21971]	29.23	4
	NCU01843T0	NCU01843 | Neurospora crassa OR74A (finished) T-complex protein 1 subunit gamma (541 aa) [MASS=59536]	5.74	3		NCU04096T0	NCU04096 | Neurospora crassa OR74A (finished) serine/threonine-protein kinase 3 (830 aa) [MASS=92208]	39.69	22		NCU00915T0	NCU00915 | Neurospora crassa OR74A (finished) aspartyl-tRNA synthetase (595 aa) [MASS=65115]	3.37	2		NCU01528T0	NCU01528 | Neurospora crassa OR74A (finished) glyceraldehyde-3-phosphate dehydrogenase-1 (339 aa) [MASS=36292]	25.15	8
	NCU01843T0	NCU01843 | Neurospora crassa OR74A (finished) T-complex protein 1 subunit gamma (541 aa) [MASS=59536]	12.04	6		NCU04096T0	NCU04096 | Neurospora crassa OR74A (finished) serine/threonine-protein kinase 3 (830 aa) [MASS=92208]	54.76	38		NCU00915T0	NCU00915 | Neurospora crassa OR74A (finished) aspartyl-tRNA synthetase (595 aa) [MASS=65115]	15.99	9		NCU01528T0	NCU01528 | Neurospora crassa OR74A (finished) glyceraldehyde-3-phosphate dehydrogenase-1 (339 aa) [MASS=36292]	52.07	14
	NCU01939T0	NCU01939 | Neurospora crassa OR74A (finished) nonsense-mediated mRNA decay protein (1048 aa) [MASS=119494]	2.2	2		NCU04142T0	NCU04142 | Neurospora crassa OR74A (finished) heat shock protein 80 (706 aa) [MASS=80188]	6.81	4		NCU00951T0	NCU00951 | Neurospora crassa OR74A (finished) inorganic pyrophosphatase (445 aa) [MASS=48741]	19.59	7		NCU01546T0	NCU01546 | Neurospora crassa OR74A (finished) coproporphyrinogen III oxidase (410 aa) [MASS=46590]	6.11	2
	NCU01948T0	NCU01948 | Neurospora crassa OR74A (finished) ribosomal protein Srp1 (161 aa) [MASS=18214]	19.38	4		NCU04173T1	NCU04173 | Neurospora crassa OR74A (finished) actin (376 aa) [MASS=41607]	11.73	3		NCU00951T0	NCU00951 | Neurospora crassa OR74A (finished) inorganic pyrophosphatase (445 aa) [MASS=48741]	8.78	3		NCU01547T0	NCU01547 | Neurospora crassa OR74A (finished) 26S proteasome regulatory subunit rpn-8 (353 aa) [MASS=39104]	23.86	6
	NCU01949T0	NCU01949 | Neurospora crassa OR74A (finished) 40S ribosomal protein S9 (191 aa) [MASS=21806]	15.79	3		NCU04173T1	NCU04173 | Neurospora crassa OR74A (finished) actin (376 aa) [MASS=41607]	25.07	7		NCU00959T0	NCU00959 | Neurospora crassa OR74A (finished) succinate dehydrogenase iron-sulfur protein (283 aa) [MASS=31689]	7.45	2		NCU01550T0	NCU01550 | Neurospora crassa OR74A (finished) adenylate kinase cytosolic (279 aa) [MASS=30285]	7.19	2
	NCU01949T0	NCU01949 | Neurospora crassa OR74A (finished) 40S ribosomal protein S9 (191 aa) [MASS=21806]	37.37	8		NCU04331T0	NCU04331 | Neurospora crassa OR74A (finished) cytoplasmic ribosomal protein-4 (302 aa) [MASS=34411]	12.29	3		NCU00959T0	NCU00959 | Neurospora crassa OR74A (finished) succinate dehydrogenase iron-sulfur protein (283 aa) [MASS=31689]	25.53	7		NCU01565T0	NCU01565 | Neurospora crassa OR74A (finished) hypothetical protein (788 aa) [MASS=84646]	3.18	2
	NCU01956T0	NCU01956 | Neurospora crassa OR74A (finished) cytoskeleton assembly control protein Sla2 (1054 aa) [MASS=118952]	3.51	3		NCU04404T0	NCU04404 | Neurospora crassa OR74A (finished) coatomer beta subunit (958 aa) [MASS=106395]	6.27	5		NCU00971T0	NCU00971 | Neurospora crassa OR74A (finished) ribosomal protein S12 (153 aa) [MASS=17382]	31.58	3		NCU01589T0	NCU01589 | Neurospora crassa OR74A (finished) heat shock protein 60 (575 aa) [MASS=60489]	12.89	5
	NCU01985T0	NCU01985 | Neurospora crassa OR74A (finished) sulfate adenylyltransferase (574 aa) [MASS=64461]	3.84	2		NCU04779T0	NCU04779 | Neurospora crassa OR74A (finished) 60S ribosomal protein L8 (263 aa) [MASS=29367]	16.79	4		NCU00999T0	NCU00999 | Neurospora crassa OR74A (finished) hypothetical protein (238 aa) [MASS=26429]	10.55	2		NCU01589T0	NCU01589 | Neurospora crassa OR74A (finished) heat shock protein 60 (575 aa) [MASS=60489]	30.66	13
	NCU01985T0	NCU01985 | Neurospora crassa OR74A (finished) sulfate adenylyltransferase (574 aa) [MASS=64461]	8.38	4		NCU04899T0	NCU04899 | Neurospora crassa OR74A (finished) malate dehydrogenase (337 aa) [MASS=35518]	12.5	3		NCU01021T0	NCU01021 | Neurospora crassa OR74A (finished) eukaryotic translation initiation factor 3 subunit EifCf (370 aa) [MASS=39694]	15.72	5		NCU01596T0	NCU01596 | Neurospora crassa OR74A (finished) 26S proteasome non-ATPase regulatory subunit 11 (425 aa) [MASS=47921]	8.49	3
	NCU01992T0	NCU01992 | Neurospora crassa OR74A (finished) coatomer subunit gamma (917 aa) [MASS=100939]	2.73	2		NCU04899T0	NCU04899 | Neurospora crassa OR74A (finished) malate dehydrogenase (337 aa) [MASS=35518]	6.55	2		NCU01069T0	NCU01069 | Neurospora crassa OR74A (finished) amphiphysin-like lipid raft protein (262 aa) [MASS=29926]	12.64	3		NCU01596T0	NCU01596 | Neurospora crassa OR74A (finished) 26S proteasome non-ATPase regulatory subunit 11 (425 aa) [MASS=47921]	8.02	3
	NCU02003T0	NCU02003 | Neurospora crassa OR74A (finished) translation elongation factor-1 (461 aa) [MASS=49672]	25.22	11		NCU05260T0	NCU05260 | Neurospora crassa OR74A (finished) protein kinase domain-containing protein (1080 aa) [MASS=120903]	1.95	2		NCU01107T0	NCU01107 | Neurospora crassa OR74A (finished) short-chain dehydrogenase (334 aa) [MASS=36467]	20.12	4		NCU01605T0	NCU01605 | Neurospora crassa OR74A (finished) protein kinase regulator (150 aa) [MASS=16513]	18.12	4
	NCU02003T0	NCU02003 | Neurospora crassa OR74A (finished) translation elongation factor-1 (461 aa) [MASS=49672]	39.78	15		NCU05269T1	NCU05269 | Neurospora crassa OR74A (finished) heat shock protein 88 (708 aa) [MASS=78673]	2.97	2		NCU01154T0	NCU01154 | Neurospora crassa OR74A (finished) submerged protoperithecia-1 (467 aa) [MASS=51010]	5.15	2		NCU01605T0	NCU01605 | Neurospora crassa OR74A (finished) protein kinase regulator (150 aa) [MASS=16513]	19.21	6
	NCU02075T0	NCU02075 | Neurospora crassa OR74A (finished) heat shock protein 70 (586 aa) [MASS=63509]	12.82	6		NCU05269T1	NCU05269 | Neurospora crassa OR74A (finished) heat shock protein 88 (708 aa) [MASS=78673]	3.25	2		NCU01190T0	NCU01190 | Neurospora crassa OR74A (finished) DUF410 domain-containing protein (344 aa) [MASS=37088]	13.41	2		NCU01632T0	NCU01632 | Neurospora crassa OR74A (finished) pentafunctional AROM polypeptide (1564 aa) [MASS=170231]	2.37	3
	NCU02075T0	NCU02075 | Neurospora crassa OR74A (finished) heat shock protein 70 (586 aa) [MASS=63509]	20.68	9		NCU05390T0	NCU05390 | Neurospora crassa OR74A (finished) mitochondrial phosphate carrier protein (320 aa) [MASS=33320]	7.52	2		NCU01195T0	NCU01195 | Neurospora crassa OR74A (finished) amination-deficient (455 aa) [MASS=48853]	42.51	14		NCU01635T0	NCU01635 | Neurospora crassa OR74A (finished) histone H3 (137 aa) [MASS=15392]	11.76	2
	NCU02136T0	NCU02136 | Neurospora crassa OR74A (finished) transaldolase (301 aa) [MASS=32772]	8.33	2		NCU05425T0	NCU05425 | Neurospora crassa OR74A (finished) 2-oxoglutarate dehydrogenase E1 component (1044 aa) [MASS=117474]	2.88	3		NCU01195T0	NCU01195 | Neurospora crassa OR74A (finished) amination-deficient (455 aa) [MASS=48853]	47.14	17		NCU01666T0	NCU01666 | Neurospora crassa OR74A (finished) acetolactate synthase small subunit (331 aa) [MASS=35787]	6.36	2
	NCU02136T0	NCU02136 | Neurospora crassa OR74A (finished) transaldolase (301 aa) [MASS=32772]	9	2		NCU05430T0	NCU05430 | Neurospora crassa OR74A (finished) ATP synthase beta subunit (520 aa) [MASS=55533]	8.48	3		NCU01197T0	NCU01197 | Neurospora crassa OR74A (finished) cell wall biogenesis protein phosphatase Ssd1 (1366 aa) [MASS=149135]	5.2	4		NCU01680T0	NCU01680 | Neurospora crassa OR74A (finished) plasma membrane ATPase-1 (921 aa) [MASS=99886]	6.3	5
	NCU02157T0	NCU02157 | Neurospora crassa OR74A (finished) COQ4 (348 aa) [MASS=39668]	9.51	3		NCU05430T0	NCU05430 | Neurospora crassa OR74A (finished) ATP synthase beta subunit (520 aa) [MASS=55533]	25.82	10		NCU01207T0	NCU01207 | Neurospora crassa OR74A (finished) vacuolar membrane ATPase-1 (608 aa) [MASS=67121]	7.41	3		NCU01680T0	NCU01680 | Neurospora crassa OR74A (finished) plasma membrane ATPase-1 (921 aa) [MASS=99886]	15.54	11
	NCU02181T0	NCU02181 | Neurospora crassa OR74A (finished) 40S ribosomal protein S4 (262 aa) [MASS=29596]	20.31	5		NCU05554T0	NCU05554 | Neurospora crassa OR74A (finished) 60S ribosomal protein L13 (215 aa) [MASS=23877]	18.69	3		NCU01207T0	NCU01207 | Neurospora crassa OR74A (finished) vacuolar membrane ATPase-1 (608 aa) [MASS=67121]	19.11	9		NCU01692T0	NCU01692 | Neurospora crassa OR74A (finished) mitochondrial citrate synthase (470 aa) [MASS=51988]	5.12	2
	NCU02181T0	NCU02181 | Neurospora crassa OR74A (finished) 40S ribosomal protein S4 (262 aa) [MASS=29596]	33.33	7		NCU05770T0	NCU05770 | Neurospora crassa OR74A (finished) peroxidase/catalase 2 (754 aa) [MASS=83379]	4.12	2		NCU01221T0	NCU01221 | Neurospora crassa OR74A (finished) 60S ribosomal protein L16 (203 aa) [MASS=22901]	6.93	2		NCU01692T0	NCU01692 | Neurospora crassa OR74A (finished) mitochondrial citrate synthase (470 aa) [MASS=51988]	14.29	6
	NCU02193T0	NCU02193 | Neurospora crassa OR74A (finished) cellular filament polypeptide (571 aa) [MASS=62263]	21.58	12		NCU05804T0	NCU05804 | Neurospora crassa OR74A (finished) 60S ribosomal protein L19 (193 aa) [MASS=22348]	11.46	2		NCU01221T0	NCU01221 | Neurospora crassa OR74A (finished) 60S ribosomal protein L16 (203 aa) [MASS=22901]	15.84	4		NCU01747T0	NCU01747 | Neurospora crassa OR74A (finished) glycerophosphocholine phosphodiesterase Gde1 (1246 aa) [MASS=137798]	3.13	3
	NCU02193T1	NCU02193 | Neurospora crassa OR74A (finished) cellular filament polypeptide (549 aa) [MASS=59814]	42.88	20		NCU05810T0	NCU05810 | Neurospora crassa OR74A (finished) cross pathway control-2 (317 aa) [MASS=35116]	20.25	5		NCU01224T0	NCU01224 | Neurospora crassa OR74A (finished) 26S protease regulatory subunit 4 (460 aa) [MASS=50970]	18.08	6		NCU01754T0	NCU01754 | Neurospora crassa OR74A (finished) alcohol dehydrogenase I (354 aa) [MASS=37443]	15.58	4
	NCU02208T0	NCU02208 | Neurospora crassa OR74A (finished) eukaryotic translation initiation factor 3 (748 aa) [MASS=85566]	8.43	5		NCU05937T0	NCU05937 | Neurospora crassa OR74A (finished) GDP-mannose pyrophosphorylase (452 aa) [MASS=49872]	5.1	2		NCU01224T0	NCU01224 | Neurospora crassa OR74A (finished) 26S protease regulatory subunit 4 (460 aa) [MASS=50970]	13.94	5		NCU01754T0	NCU01754 | Neurospora crassa OR74A (finished) alcohol dehydrogenase I (354 aa) [MASS=37443]	33.43	9
	NCU02208T0	NCU02208 | Neurospora crassa OR74A (finished) eukaryotic translation initiation factor 3 (748 aa) [MASS=85566]	6.96	4		NCU06047T0	NCU06047 | Neurospora crassa OR74A (finished) 40S ribosomal protein S2 (266 aa) [MASS=28756]	8.3	2		NCU01227T0	NCU01227 | Neurospora crassa OR74A (finished) succinyl-CoA ligase alpha-chain (334 aa) [MASS=34738]	6.61	2		NCU01756T0	NCU01756 | Neurospora crassa OR74A (finished) actin (440 aa) [MASS=47851]	7.29	3
	NCU02224T0	NCU02224 | Neurospora crassa OR74A (finished) 26S proteasome non-ATPase regulatory subunit 3 (553 aa) [MASS=61629]	10.87	5		NCU06047T0	NCU06047 | Neurospora crassa OR74A (finished) 40S ribosomal protein S2 (266 aa) [MASS=28756]	11.32	2		NCU01234T0	NCU01234 | Neurospora crassa OR74A (finished) eukaryotic initiation factor 4A-12 (401 aa) [MASS=45408]	6.25	2		NCU01767T0	NCU01767 | Neurospora crassa OR74A (finished) phophatase 2C family protein (623 aa) [MASS=67182]	5.31	3
	NCU02252T0	NCU02252 | Neurospora crassa OR74A (finished) phosphoglycerate mutase (520 aa) [MASS=56817]	8.29	3		NCU06075T1	NCU06075 | Neurospora crassa OR74A (finished) pyruvate kinase (528 aa) [MASS=57870]	12.9	6		NCU01249T0	NCU01249 | Neurospora crassa OR74A (finished) importin alpha subunit (549 aa) [MASS=59696]	4.38	2		NCU01768T0	NCU01768 | Neurospora crassa OR74A (finished) hypothetical protein (1049 aa) [MASS=121929]	2.77	2
	NCU02252T0	NCU02252 | Neurospora crassa OR74A (finished) phosphoglycerate mutase (520 aa) [MASS=56817]	14.64	6		NCU06110T2	NCU06110 | Neurospora crassa OR74A (finished) thiazole biosynthetic enzyme (345 aa) [MASS=36864]	8.43	2		NCU01249T0	NCU01249 | Neurospora crassa OR74A (finished) importin alpha subunit (549 aa) [MASS=59696]	8.58	4		NCU01820T0	NCU01820 | Neurospora crassa OR74A (finished) exportin-1 (1079 aa) [MASS=123769]	4.55	3
	NCU02256T0	NCU02256 | Neurospora crassa OR74A (finished) exosome complex exonuclease Rrp6 (823 aa) [MASS=92684]	3.65	2		NCU06110T2	NCU06110 | Neurospora crassa OR74A (finished) thiazole biosynthetic enzyme (345 aa) [MASS=36864]	8.43	2		NCU01258T0	NCU01258 | Neurospora crassa OR74A (finished) cyanase (165 aa) [MASS=18119]	21.95	3		NCU01824T0	NCU01824 | Neurospora crassa OR74A (finished) UDP-galactopyranose mutase (518 aa) [MASS=57951]	5.61	2
	NCU02274T0	NCU02274 | Neurospora crassa OR74A (finished) serine hydroxymethyltransferase (481 aa) [MASS=52977]	7.29	3		NCU06253T0	NCU06253 | Neurospora crassa OR74A (finished) hypothetical protein (1118 aa) [MASS=119760]	2.06	2		NCU01317T0	NCU01317 | Neurospora crassa OR74A (finished) 60S ribosomal protein L12 (166 aa) [MASS=17693]	26.06	3		NCU01827T0	NCU01827 | Neurospora crassa OR74A (finished) 60S ribosomal protein L27 (136 aa) [MASS=15722]	27.41	3
	NCU02274T0	NCU02274 | Neurospora crassa OR74A (finished) serine hydroxymethyltransferase (481 aa) [MASS=52977]	11.46	5		NCU06482T0	NCU06482 | Neurospora crassa OR74A (finished) pyruvate dehydrogenase E1 component alpha subunit (418 aa) [MASS=46139]	8.63	4		NCU01317T0	NCU01317 | Neurospora crassa OR74A (finished) 60S ribosomal protein L12 (166 aa) [MASS=17693]	20.61	3		NCU01843T0	NCU01843 | Neurospora crassa OR74A (finished) T-complex protein 1 subunit gamma (541 aa) [MASS=59536]	5.56	3
	NCU02287T0	NCU02287 | Neurospora crassa OR74A (finished) acyl-CoA dehydrogenase (547 aa) [MASS=60697]	19.78	11		NCU06512T0	NCU06512 | Neurospora crassa OR74A (finished) methionine synthase (770 aa) [MASS=86312]	2.73	2		NCU01318T0	NCU01318 | Neurospora crassa OR74A (finished) protein transporter sec-23 (776 aa) [MASS=86278]	10.84	6		NCU01843T0	NCU01843 | Neurospora crassa OR74A (finished) T-complex protein 1 subunit gamma (541 aa) [MASS=59536]	8.33	4
	NCU02287T0	NCU02287 | Neurospora crassa OR74A (finished) acyl-CoA dehydrogenase (547 aa) [MASS=60697]	7.14	4		NCU06512T0	NCU06512 | Neurospora crassa OR74A (finished) methionine synthase (770 aa) [MASS=86312]	5.46	4		NCU01318T0	NCU01318 | Neurospora crassa OR74A (finished) protein transporter sec-23 (776 aa) [MASS=86278]	3.1	2		NCU01948T0	NCU01948 | Neurospora crassa OR74A (finished) ribosomal protein Srp1 (161 aa) [MASS=18214]	11.25	2
	NCU02366T0	NCU02366 | Neurospora crassa OR74A (finished) aconitase (785 aa) [MASS=85011]	6.25	4		NCU06550T0	NCU06550 | Neurospora crassa OR74A (finished) pyridoxine 1 (309 aa) [MASS=32355]	9.42	2		NCU01328T0	NCU01328 | Neurospora crassa OR74A (finished) transketolase (687 aa) [MASS=75158]	16.33	9		NCU01948T0	NCU01948 | Neurospora crassa OR74A (finished) ribosomal protein Srp1 (161 aa) [MASS=18214]	23.13	5
	NCU02373T0	NCU02373 | Neurospora crassa OR74A (finished) NADH-ubiquinone oxidoreductase 40 kDa subunit (376 aa) [MASS=42869]	5.6	2		NCU06636T0	NCU06636 | Neurospora crassa OR74A (finished) cell division control protein 14 (288 aa) [MASS=31124]	31.01	8		NCU01328T0	NCU01328 | Neurospora crassa OR74A (finished) transketolase (687 aa) [MASS=75158]	20.41	12		NCU01949T0	NCU01949 | Neurospora crassa OR74A (finished) 40S ribosomal protein S9 (191 aa) [MASS=21806]	28.42	6
	NCU02393T1	NCU02393 | Neurospora crassa OR74A (finished) mitogen-activated protein kinase-2 (353 aa) [MASS=40842]	9.66	2		NCU06636T0	NCU06636 | Neurospora crassa OR74A (finished) cell division control protein 14 (288 aa) [MASS=31124]	40.77	11		NCU01335T0	NCU01335 | Neurospora crassa OR74A (finished) cell division control protein 15 (1512 aa) [MASS=165195]	19.13	22		NCU01949T0	NCU01949 | Neurospora crassa OR74A (finished) 40S ribosomal protein S9 (191 aa) [MASS=21806]	27.37	6
	NCU02407T0	NCU02407 | Neurospora crassa OR74A (finished) dihydrolipoyl dehydrogenase (505 aa) [MASS=53906]	4.96	2		NCU06783T0	NCU06783 | Neurospora crassa OR74A (finished) ATP citrate lyase (488 aa) [MASS=52969]	4.11	2		NCU01335T0	NCU01335 | Neurospora crassa OR74A (finished) cell division control protein 15 (1512 aa) [MASS=165195]	23.69	29		NCU01965T0	NCU01965 | Neurospora crassa OR74A (finished) valyl-tRNA synthetase (1051 aa) [MASS=118431]	2.57	2
	NCU02407T0	NCU02407 | Neurospora crassa OR74A (finished) dihydrolipoyl dehydrogenase (505 aa) [MASS=53906]	17.46	7		NCU06785T0	NCU06785 | Neurospora crassa OR74A (finished) ATP-citrate synthase subunit 1 (671 aa) [MASS=72626]	4.33	2		NCU01369T0	NCU01369 | Neurospora crassa OR74A (finished) ATP-dependent RNA helicase ded-1 (689 aa) [MASS=72055]	8.43	4		NCU01985T0	NCU01985 | Neurospora crassa OR74A (finished) sulfate adenylyltransferase (574 aa) [MASS=64461]	10.12	5
	NCU02438T0	NCU02438 | Neurospora crassa OR74A (finished) dihydrolipoamide succinyltransferase (422 aa) [MASS=45775]	4.99	2		NCU06785T0	NCU06785 | Neurospora crassa OR74A (finished) ATP-citrate synthase subunit 1 (671 aa) [MASS=72626]	10.9	5		NCU01369T0	NCU01369 | Neurospora crassa OR74A (finished) ATP-dependent RNA helicase ded-1 (689 aa) [MASS=72055]	16.86	10		NCU01985T0	NCU01985 | Neurospora crassa OR74A (finished) sulfate adenylyltransferase (574 aa) [MASS=64461]	13.61	6
	NCU02438T0	NCU02438 | Neurospora crassa OR74A (finished) dihydrolipoamide succinyltransferase (422 aa) [MASS=45775]	7.84	2		NCU06843T0	NCU06843 | Neurospora crassa OR74A (finished) 60S ribosomal protein L3 (393 aa) [MASS=44035]	10.97	4		NCU01429T0	NCU01429 | Neurospora crassa OR74A (finished) phosphoserine aminotransferase (430 aa) [MASS=46463]	10.96	3		NCU01992T0	NCU01992 | Neurospora crassa OR74A (finished) coatomer subunit gamma (917 aa) [MASS=100939]	7.31	5
	NCU02509T0	NCU02509 | Neurospora crassa OR74A (finished) 60S ribosomal protein L11 (175 aa) [MASS=20084]	20.11	4		NCU06843T0	NCU06843 | Neurospora crassa OR74A (finished) 60S ribosomal protein L3 (393 aa) [MASS=44035]	14.03	5		NCU01438T0	NCU01438 | Neurospora crassa OR74A (finished) nucleosome assembly protein (408 aa) [MASS=46308]	20.39	7		NCU02003T0	NCU02003 | Neurospora crassa OR74A (finished) translation elongation factor-1 (461 aa) [MASS=49672]	26.3	10
	NCU02510T0	NCU02510 | Neurospora crassa OR74A (finished) clathrin heavy chain (1679 aa) [MASS=190321]	7.69	11		NCU06854T0	NCU06854 | Neurospora crassa OR74A (finished) RuvB-like helicase 2 (482 aa) [MASS=52243]	4.16	2		NCU01438T0	NCU01438 | Neurospora crassa OR74A (finished) nucleosome assembly protein (408 aa) [MASS=46308]	18.67	7		NCU02003T0	NCU02003 | Neurospora crassa OR74A (finished) translation elongation factor-1 (461 aa) [MASS=49672]	49.57	17
	NCU02510T0	NCU02510 | Neurospora crassa OR74A (finished) clathrin heavy chain (1679 aa) [MASS=190321]	5.42	7		NCU07027T0	NCU07027 | Neurospora crassa OR74A (finished) glycogen phosphorylase (888 aa) [MASS=100793]	2.37	2		NCU01439T0	NCU01439 | Neurospora crassa OR74A (finished) D-3-phosphoglycerate dehydrogenase 1 (467 aa) [MASS=50995]	10.52	4		NCU02064T0	NCU02064 | Neurospora crassa OR74A (finished) hypothetical protein (281 aa) [MASS=29951]	12.5	3
	NCU02514T0	NCU02514 | Neurospora crassa OR74A (finished) ATPase-1 (552 aa) [MASS=59522]	29.22	13		NCU07027T0	NCU07027 | Neurospora crassa OR74A (finished) glycogen phosphorylase (888 aa) [MASS=100793]	8.91	7		NCU01439T0	NCU01439 | Neurospora crassa OR74A (finished) D-3-phosphoglycerate dehydrogenase 1 (467 aa) [MASS=50995]	20.82	8		NCU02075T0	NCU02075 | Neurospora crassa OR74A (finished) heat shock protein 70 (586 aa) [MASS=63509]	14.19	6
	NCU02514T0	NCU02514 | Neurospora crassa OR74A (finished) ATPase-1 (552 aa) [MASS=59522]	51	26		NCU07281T0	NCU07281 | Neurospora crassa OR74A (finished) glucose-6-phosphate isomerase (562 aa) [MASS=61398]	2.85	2		NCU01440T0	NCU01440 | Neurospora crassa OR74A (finished) myosin-2 (1595 aa) [MASS=181015]	6.59	8		NCU02075T0	NCU02075 | Neurospora crassa OR74A (finished) heat shock protein 70 (586 aa) [MASS=63509]	24.79	10
	NCU02534T0	NCU02534 | Neurospora crassa OR74A (finished) NADH:ubiquinone oxidoreductase 49kD subunit (479 aa) [MASS=54018]	10.67	5		NCU07307T0	NCU07307 | Neurospora crassa OR74A (finished) fatty acid synthase beta subunit dehydratase (2093 aa) [MASS=232451]	1.82	3		NCU01440T0	NCU01440 | Neurospora crassa OR74A (finished) myosin-2 (1595 aa) [MASS=181015]	9.54	12		NCU02133T0	NCU02133 | Neurospora crassa OR74A (finished) superoxide dismutase (155 aa) [MASS=15884]	19.48	2
	NCU02534T0	NCU02534 | Neurospora crassa OR74A (finished) NADH:ubiquinone oxidoreductase 49kD subunit (479 aa) [MASS=54018]	25.73	10		NCU07308T0	NCU07308 | Neurospora crassa OR74A (finished) fatty acid synthase alpha subunit reductase (1865 aa) [MASS=204931]	1.39	2		NCU01446T0	NCU01446 | Neurospora crassa OR74A (finished) uracil phosphoribosyltransferase (245 aa) [MASS=27103]	26.64	5		NCU02136T0	NCU02136 | Neurospora crassa OR74A (finished) transaldolase (301 aa) [MASS=32772]	17.67	5
	NCU02549T0	NCU02549 | Neurospora crassa OR74A (finished) processing enhancing protein (477 aa) [MASS=52556]	7.35	3		NCU07366T0	NCU07366 | Neurospora crassa OR74A (finished) glucosamine-fructose-6-phosphate aminotransferase (701 aa) [MASS=77963]	3.57	2		NCU01452T0	NCU01452 | Neurospora crassa OR74A (finished) 40S ribosomal protein S1 (257 aa) [MASS=29069]	33.59	8		NCU02157T0	NCU02157 | Neurospora crassa OR74A (finished) COQ4 (348 aa) [MASS=39668]	8.36	3
	NCU02549T0	NCU02549 | Neurospora crassa OR74A (finished) processing enhancing protein (477 aa) [MASS=52556]	7.35	3		NCU07408T1	NCU07408 | Neurospora crassa OR74A (finished) 60S ribosomal protein P0 (314 aa) [MASS=33534]	7.03	2		NCU01452T0	NCU01452 | Neurospora crassa OR74A (finished) 40S ribosomal protein S1 (257 aa) [MASS=29069]	41.41	10		NCU02181T0	NCU02181 | Neurospora crassa OR74A (finished) 40S ribosomal protein S4 (262 aa) [MASS=29596]	26.44	6
	NCU02571T0	NCU02571 | Neurospora crassa OR74A (finished) acetyl-CoA acetyltransferase (400 aa) [MASS=41414]	6.27	2		NCU07420T0	NCU07420 | Neurospora crassa OR74A (finished) eIF4A (398 aa) [MASS=44844]	9.82	3		NCU01484T0	NCU01484 | Neurospora crassa OR74A (finished) rho-type GTPase (196 aa) [MASS=21971]	16.92	3		NCU02181T0	NCU02181 | Neurospora crassa OR74A (finished) 40S ribosomal protein S4 (262 aa) [MASS=29596]	19.92	5
	NCU02629T0	NCU02629 | Neurospora crassa OR74A (finished) bifunctional purine biosynthesis protein (595 aa) [MASS=64685]	4.04	2		NCU07659T0	NCU07659 | Neurospora crassa OR74A (finished) pyruvate dehydrogenase complex (459 aa) [MASS=48619]	7.21	3		NCU01484T0	NCU01484 | Neurospora crassa OR74A (finished) rho-type GTPase (196 aa) [MASS=21971]	23.59	3		NCU02193T0	NCU02193 | Neurospora crassa OR74A (finished) cellular filament polypeptide (571 aa) [MASS=62263]	26.67	13
	NCU02639T1	NCU02639 | Neurospora crassa OR74A (finished) argininosuccinate synthase (334 aa) [MASS=37636]	9.31	3		NCU07700T0	NCU07700 | Neurospora crassa OR74A (finished) colonial temperature-sensitive-3 (845 aa) [MASS=93261]	4.62	4		NCU01501T0	NCU01501 | Neurospora crassa OR74A (finished) mitochondrial peptidyl-tRNA hydrolase Pth2 (331 aa) [MASS=36380]	8.79	2		NCU02193T0	NCU02193 | Neurospora crassa OR74A (finished) cellular filament polypeptide (571 aa) [MASS=62263]	48.95	23
	NCU02650T0	NCU02650 | Neurospora crassa OR74A (finished) 26S proteasome non-ATPase regulatory subunit 12 (495 aa) [MASS=57020]	6.68	3		NCU07700T0	NCU07700 | Neurospora crassa OR74A (finished) colonial temperature-sensitive-3 (845 aa) [MASS=93261]	15.05	11		NCU01515T0	NCU01515 | Neurospora crassa OR74A (finished) DNA-directed RNA polymerase II polypeptide (338 aa) [MASS=37101]	18.4	3		NCU02208T0	NCU02208 | Neurospora crassa OR74A (finished) eukaryotic translation initiation factor 3 (748 aa) [MASS=85566]	3.88	2
	NCU02650T0	NCU02650 | Neurospora crassa OR74A (finished) 26S proteasome non-ATPase regulatory subunit 12 (495 aa) [MASS=57020]	7.69	3		NCU07829T0	NCU07829 | Neurospora crassa OR74A (finished) 60S ribosomal protein L7 (249 aa) [MASS=28687]	10.48	2		NCU01523T0	NCU01523 | Neurospora crassa OR74A (finished) GTP-binding protein ypt3 (215 aa) [MASS=23718]	15.89	3		NCU02208T0	NCU02208 | Neurospora crassa OR74A (finished) eukaryotic translation initiation factor 3 (748 aa) [MASS=85566]	9.37	5
	NCU02657T0	NCU02657 | Neurospora crassa OR74A (finished) ethionine resistant-1 (396 aa) [MASS=42985]	10.63	3		NCU07829T0	NCU07829 | Neurospora crassa OR74A (finished) 60S ribosomal protein L7 (249 aa) [MASS=28687]	19.35	4		NCU01523T0	NCU01523 | Neurospora crassa OR74A (finished) GTP-binding protein ypt3 (215 aa) [MASS=23718]	18.69	4		NCU02224T0	NCU02224 | Neurospora crassa OR74A (finished) 26S proteasome non-ATPase regulatory subunit 3 (553 aa) [MASS=61629]	22.28	9
	NCU02693T0	NCU02693 | Neurospora crassa OR74A (finished) C-3 sterol dehydrogenase/C-4 decarboxylase (373 aa) [MASS=41265]	6.45	2		NCU07830T0	NCU07830 | Neurospora crassa OR74A (finished) cytoplasmic ribosomal protein-2 (151 aa) [MASS=15997]	16	2		NCU01528T0	NCU01528 | Neurospora crassa OR74A (finished) glyceraldehyde-3-phosphate dehydrogenase-1 (339 aa) [MASS=36292]	57.1	15		NCU02252T0	NCU02252 | Neurospora crassa OR74A (finished) phosphoglycerate mutase (520 aa) [MASS=56817]	7.51	3
	NCU02707T0	NCU02707 | Neurospora crassa OR74A (finished) 60S ribosomal protein L6 (202 aa) [MASS=22347]	27.36	5		NCU07831T0	NCU07831 | Neurospora crassa OR74A (finished) eukaryotic translation initiation factor 3 (873 aa) [MASS=98399]	6.54	5		NCU01528T0	NCU01528 | Neurospora crassa OR74A (finished) glyceraldehyde-3-phosphate dehydrogenase-1 (339 aa) [MASS=36292]	49.7	13		NCU02252T0	NCU02252 | Neurospora crassa OR74A (finished) phosphoglycerate mutase (520 aa) [MASS=56817]	15.03	6
	NCU02707T0	NCU02707 | Neurospora crassa OR74A (finished) 60S ribosomal protein L6 (202 aa) [MASS=22347]	32.84	6		NCU07857T0	NCU07857 | Neurospora crassa OR74A (finished) 60S ribosomal protein L34 (118 aa) [MASS=13194]	10.26	2		NCU01547T0	NCU01547 | Neurospora crassa OR74A (finished) 26S proteasome regulatory subunit rpn-8 (353 aa) [MASS=39104]	18.18	5		NCU02256T0	NCU02256 | Neurospora crassa OR74A (finished) exosome complex exonuclease Rrp6 (823 aa) [MASS=92684]	3.28	2
	NCU02744T0	NCU02744 | Neurospora crassa OR74A (finished) 60S ribosomal protein L9 (194 aa) [MASS=21752]	17.62	3		NCU07914T0	NCU07914 | Neurospora crassa OR74A (finished) phosphoglycerate kinase (419 aa) [MASS=45057]	8.85	3		NCU01547T0	NCU01547 | Neurospora crassa OR74A (finished) 26S proteasome regulatory subunit rpn-8 (353 aa) [MASS=39104]	15.06	4		NCU02260T0	NCU02260 | Neurospora crassa OR74A (finished) 26S protease regulatory subunit 6B (422 aa) [MASS=46931]	15.44	4
	NCU02744T0	NCU02744 | Neurospora crassa OR74A (finished) 60S ribosomal protein L9 (194 aa) [MASS=21752]	56.99	9		NCU07922T0	NCU07922 | Neurospora crassa OR74A (finished) elongation factor 3 (1057 aa) [MASS=117109]	3.41	3		NCU01550T0	NCU01550 | Neurospora crassa OR74A (finished) adenylate kinase cytosolic (279 aa) [MASS=30285]	15.83	4		NCU02263T0	NCU02263 | Neurospora crassa OR74A (finished) Sec14 cytosolic factor (335 aa) [MASS=37230]	7.19	2
	NCU02797T0	NCU02797 | Neurospora crassa OR74A (finished) UTP-glucose-1-phosphate uridylyltransferase (522 aa) [MASS=58190]	12.28	6		NCU07930T0	NCU07930 | Neurospora crassa OR74A (finished) adenosylhomocysteinase (450 aa) [MASS=49080]	6.9	3		NCU01589T0	NCU01589 | Neurospora crassa OR74A (finished) heat shock protein 60 (575 aa) [MASS=60489]	41.29	17		NCU02274T0	NCU02274 | Neurospora crassa OR74A (finished) serine hydroxymethyltransferase (481 aa) [MASS=52977]	7.29	3
	NCU02797T0	NCU02797 | Neurospora crassa OR74A (finished) UTP-glucose-1-phosphate uridylyltransferase (522 aa) [MASS=58190]	26.49	11		NCU08287T0	NCU08287 | Neurospora crassa OR74A (finished) pyrABCN (1833 aa) [MASS=202675]	1.64	2		NCU01589T0	NCU01589 | Neurospora crassa OR74A (finished) heat shock protein 60 (575 aa) [MASS=60489]	23.52	9		NCU02274T0	NCU02274 | Neurospora crassa OR74A (finished) serine hydroxymethyltransferase (481 aa) [MASS=52977]	16.67	7
	NCU02806T0	NCU02806 | Neurospora crassa OR74A (finished) 14-3-3 family protein 7 (263 aa) [MASS=29329]	7.25	2		NCU08287T0	NCU08287 | Neurospora crassa OR74A (finished) pyrABCN (1833 aa) [MASS=202675]	5.57	8		NCU01596T0	NCU01596 | Neurospora crassa OR74A (finished) 26S proteasome non-ATPase regulatory subunit 11 (425 aa) [MASS=47921]	17.92	6		NCU02366T0	NCU02366 | Neurospora crassa OR74A (finished) aconitase (785 aa) [MASS=85011]	11.73	7
	NCU02810T0	NCU02810 | Neurospora crassa OR74A (finished) eukaryotic translation initiation factor 2 gamma subunit (512 aa) [MASS=55437]	4.7	2		NCU08332T0	NCU08332 | Neurospora crassa OR74A (finished) hexagonal-1 (177 aa) [MASS=19127]	11.36	2		NCU01596T0	NCU01596 | Neurospora crassa OR74A (finished) 26S proteasome non-ATPase regulatory subunit 11 (425 aa) [MASS=47921]	9.67	4		NCU02374T0	NCU02374 | Neurospora crassa OR74A (finished) proteasome regulatory particle subunit (382 aa) [MASS=43862]	15.22	4
	NCU02839T0	NCU02839 | Neurospora crassa OR74A (finished) T-complex protein 1 (534 aa) [MASS=56808]	9.19	4		NCU08336T0	NCU08336 | Neurospora crassa OR74A (finished) succinate dehydrogenase flavoprotein subunit (649 aa) [MASS=71005]	10.96	5		NCU01632T0	NCU01632 | Neurospora crassa OR74A (finished) pentafunctional AROM polypeptide (1564 aa) [MASS=170231]	3.97	5		NCU02393T1	NCU02393 | Neurospora crassa OR74A (finished) mitogen-activated protein kinase-2 (353 aa) [MASS=40842]	20.17	5
	NCU02840T0	NCU02840 | Neurospora crassa OR74A (finished) 26S protease regulatory subunit 7 (440 aa) [MASS=48916]	7.06	3		NCU08389T0	NCU08389 | Neurospora crassa OR74A (finished) 60S ribosomal protein L20 (175 aa) [MASS=20343]	21.26	3		NCU01666T0	NCU01666 | Neurospora crassa OR74A (finished) acetolactate synthase small subunit (331 aa) [MASS=35787]	7.27	2		NCU02407T0	NCU02407 | Neurospora crassa OR74A (finished) dihydrolipoyl dehydrogenase (505 aa) [MASS=53906]	6.94	3
	NCU02840T0	NCU02840 | Neurospora crassa OR74A (finished) 26S protease regulatory subunit 7 (440 aa) [MASS=48916]	13.9	6		NCU08502T0	NCU08502 | Neurospora crassa OR74A (finished) 40S ribosomal protein S6 (240 aa) [MASS=27331]	22.18	5		NCU01680T0	NCU01680 | Neurospora crassa OR74A (finished) plasma membrane ATPase-1 (921 aa) [MASS=99886]	13.48	9		NCU02407T0	NCU02407 | Neurospora crassa OR74A (finished) dihydrolipoyl dehydrogenase (505 aa) [MASS=53906]	28.57	12
	NCU02954T0	NCU02954 | Neurospora crassa OR74A (finished) homoisocitrate dehydrogenase (358 aa) [MASS=38099]	17.65	5		NCU08515T0	NCU08515 | Neurospora crassa OR74A (finished) vacuolar membrane ATPase-2 (514 aa) [MASS=56808]	4.87	2		NCU01680T0	NCU01680 | Neurospora crassa OR74A (finished) plasma membrane ATPase-1 (921 aa) [MASS=99886]	8.48	6		NCU02438T0	NCU02438 | Neurospora crassa OR74A (finished) dihydrolipoamide succinyltransferase (422 aa) [MASS=45775]	4.99	2
	NCU02954T0	NCU02954 | Neurospora crassa OR74A (finished) homoisocitrate dehydrogenase (358 aa) [MASS=38099]	20.45	6		NCU08693T0	NCU08693 | Neurospora crassa OR74A (finished) heat shock protein 70-5 (669 aa) [MASS=72731]	10.48	5		NCU01689T0	NCU01689 | Neurospora crassa OR74A (finished) mitochondrial DNA replication protein YHM2 (317 aa) [MASS=34139]	5.06	2		NCU02438T0	NCU02438 | Neurospora crassa OR74A (finished) dihydrolipoamide succinyltransferase (422 aa) [MASS=45775]	19	7
	NCU03004T0	NCU03004 | Neurospora crassa OR74A (finished) pyruvate dehydrogenase E1 component (380 aa) [MASS=40934]	13.46	4		NCU08693T0	NCU08693 | Neurospora crassa OR74A (finished) heat shock protein 70-5 (669 aa) [MASS=72731]	26.35	13		NCU01692T0	NCU01692 | Neurospora crassa OR74A (finished) mitochondrial citrate synthase (470 aa) [MASS=51988]	13.43	6		NCU02464T0	NCU02464 | Neurospora crassa OR74A (finished) neuronal-specific septin-3 (391 aa) [MASS=44160]	9.74	2
	NCU03004T0	NCU03004 | Neurospora crassa OR74A (finished) pyruvate dehydrogenase E1 component (380 aa) [MASS=40934]	16.62	5		NCU08791T0	NCU08791 | Neurospora crassa OR74A (finished) catalase-1 (766 aa) [MASS=85515]	5.36	4		NCU01692T0	NCU01692 | Neurospora crassa OR74A (finished) mitochondrial citrate synthase (470 aa) [MASS=51988]	13.65	6		NCU02479T0	NCU02479 | Neurospora crassa OR74A (finished) glutamine synthetase (485 aa) [MASS=53690]	5.79	2
	NCU03038T0	NCU03038 | Neurospora crassa OR74A (finished) 40S ribosomal protein S13 (152 aa) [MASS=16873]	20.53	3		NCU08828T0	NCU08828 | Neurospora crassa OR74A (finished) peroxisomal hydratase-dehydrogenase-epimerase (895 aa) [MASS=96325]	3.02	2		NCU01737T0	NCU01737 | Neurospora crassa OR74A (finished) hypothetical protein (1052 aa) [MASS=115872]	2.76	2		NCU02505T0	NCU02505 | Neurospora crassa OR74A (finished) succinate (1193 aa) [MASS=130982]	3.94	4
	NCU03050T0	NCU03050 | Neurospora crassa OR74A (finished) ARP2/3 complex 34 kDa subunit (320 aa) [MASS=36463]	8.15	3		NCU08878T0	NCU08878 | Neurospora crassa OR74A (finished) TEM1 (315 aa) [MASS=35052]	7.32	2		NCU01754T0	NCU01754 | Neurospora crassa OR74A (finished) alcohol dehydrogenase I (354 aa) [MASS=37443]	21.53	6		NCU02505T0	NCU02505 | Neurospora crassa OR74A (finished) succinate (1193 aa) [MASS=130982]	6.12	6
	NCU03061T0	NCU03061 | Neurospora crassa OR74A (finished) translation initiation factor RLI1 (608 aa) [MASS=68492]	6.43	3		NCU08878T0	NCU08878 | Neurospora crassa OR74A (finished) TEM1 (315 aa) [MASS=35052]	15.36	5		NCU01754T0	NCU01754 | Neurospora crassa OR74A (finished) alcohol dehydrogenase I (354 aa) [MASS=37443]	40.51	10		NCU02509T0	NCU02509 | Neurospora crassa OR74A (finished) 60S ribosomal protein L11 (175 aa) [MASS=20084]	20.11	3
	NCU03100T0	NCU03100 | Neurospora crassa OR74A (finished) 6-phosphogluconate dehydrogenase (493 aa) [MASS=54225]	19.11	7		NCU08957T0	NCU08957 | Neurospora crassa OR74A (finished) hypothetical protein (1402 aa) [MASS=157870]	4.07	4		NCU01756T0	NCU01756 | Neurospora crassa OR74A (finished) actin (440 aa) [MASS=47851]	9.34	2		NCU02509T0	NCU02509 | Neurospora crassa OR74A (finished) 60S ribosomal protein L11 (175 aa) [MASS=20084]	20.11	4
	NCU03102T0	NCU03102 | Neurospora crassa OR74A (finished) 40S ribosomal protein S11 (162 aa) [MASS=18428]	21.12	3		NCU08957T0	NCU08957 | Neurospora crassa OR74A (finished) hypothetical protein (1402 aa) [MASS=157870]	7.92	9		NCU01756T0	NCU01756 | Neurospora crassa OR74A (finished) actin (440 aa) [MASS=47851]	5.24	2		NCU02510T0	NCU02510 | Neurospora crassa OR74A (finished) clathrin heavy chain (1679 aa) [MASS=190321]	5.07	7
	NCU03139T0	NCU03139 | Neurospora crassa OR74A (finished) histidine-3 (871 aa) [MASS=93836]	2.87	2		NCU09119T0	NCU09119 | Neurospora crassa OR74A (finished) ATP synthase subunit gamma (300 aa) [MASS=32285]	12.71	3		NCU01765T0	NCU01765 | Neurospora crassa OR74A (finished) NADH:ubiquinone oxidoreductase 78 (745 aa) [MASS=81601]	5.51	2		NCU02510T0	NCU02510 | Neurospora crassa OR74A (finished) clathrin heavy chain (1679 aa) [MASS=190321]	10.37	12
	NCU03150T0	NCU03150 | Neurospora crassa OR74A (finished) 60S ribosomal protein L24 (157 aa) [MASS=17611]	19.23	3		NCU09269T1	NCU09269 | Neurospora crassa OR74A (finished) ran-like (216 aa) [MASS=24276]	26.05	6		NCU01767T0	NCU01767 | Neurospora crassa OR74A (finished) phophatase 2C family protein (623 aa) [MASS=67182]	5.47	3		NCU02514T0	NCU02514 | Neurospora crassa OR74A (finished) ATPase-1 (552 aa) [MASS=59522]	32.85	15
	NCU03150T0	NCU03150 | Neurospora crassa OR74A (finished) 60S ribosomal protein L24 (157 aa) [MASS=17611]	23.72	4		NCU09269T1	NCU09269 | Neurospora crassa OR74A (finished) ran-like (216 aa) [MASS=24276]	33.02	10		NCU01776T0	NCU01776 | Neurospora crassa OR74A (finished) 60S ribosomal protein L15 (204 aa) [MASS=24190]	10.34	2		NCU02514T0	NCU02514 | Neurospora crassa OR74A (finished) ATPase-1 (552 aa) [MASS=59522]	44.65	22
	NCU03263T0	NCU03263 | Neurospora crassa OR74A (finished) transmembrane protein (1494 aa) [MASS=164502]	3.62	4		NCU09285T0	NCU09285 | Neurospora crassa OR74A (finished) zinc-containing alcohol dehydrogenase (347 aa) [MASS=37295]	11.56	3		NCU01820T0	NCU01820 | Neurospora crassa OR74A (finished) exportin-1 (1079 aa) [MASS=123769]	4.55	3		NCU02534T0	NCU02534 | Neurospora crassa OR74A (finished) NADH:ubiquinone oxidoreductase 49kD subunit (479 aa) [MASS=54018]	11.09	5
	NCU03263T0	NCU03263 | Neurospora crassa OR74A (finished) transmembrane protein (1494 aa) [MASS=164502]	2.48	3		NCU09285T0	NCU09285 | Neurospora crassa OR74A (finished) zinc-containing alcohol dehydrogenase (347 aa) [MASS=37295]	14.45	4		NCU01824T0	NCU01824 | Neurospora crassa OR74A (finished) UDP-galactopyranose mutase (518 aa) [MASS=57951]	10.25	4		NCU02534T0	NCU02534 | Neurospora crassa OR74A (finished) NADH:ubiquinone oxidoreductase 49kD subunit (479 aa) [MASS=54018]	33.26	11
	NCU03297T1	NCU03297 | Neurospora crassa OR74A (finished) cytochrome c peroxidase (359 aa) [MASS=39818]	7.82	2		NCU09345T2	NCU09345 | Neurospora crassa OR74A (finished) no message in thiamine-1 (343 aa) [MASS=38198]	5.56	2		NCU01824T0	NCU01824 | Neurospora crassa OR74A (finished) UDP-galactopyranose mutase (518 aa) [MASS=57951]	7.16	3		NCU02549T0	NCU02549 | Neurospora crassa OR74A (finished) processing enhancing protein (477 aa) [MASS=52556]	7.35	3
	NCU03300T0	NCU03300 | Neurospora crassa OR74A (finished) DNA damage checkpoint protein rad24 (248 aa) [MASS=27967]	10.93	2		NCU09345T2	NCU09345 | Neurospora crassa OR74A (finished) no message in thiamine-1 (343 aa) [MASS=38198]	25.44	8		NCU01827T0	NCU01827 | Neurospora crassa OR74A (finished) 60S ribosomal protein L27 (136 aa) [MASS=15722]	23.7	3		NCU02549T0	NCU02549 | Neurospora crassa OR74A (finished) processing enhancing protein (477 aa) [MASS=52556]	19.12	7
	NCU03300T0	NCU03300 | Neurospora crassa OR74A (finished) DNA damage checkpoint protein rad24 (248 aa) [MASS=27967]	13.36	2		NCU09450T0	NCU09450 | Neurospora crassa OR74A (finished) 26S proteasome regulatory subunit rpn2 (1189 aa) [MASS=127965]	3.62	3		NCU01843T0	NCU01843 | Neurospora crassa OR74A (finished) T-complex protein 1 subunit gamma (541 aa) [MASS=59536]	6.3	3		NCU02571T0	NCU02571 | Neurospora crassa OR74A (finished) acetyl-CoA acetyltransferase (400 aa) [MASS=41414]	16.29	5
	NCU03310T0	NCU03310 | Neurospora crassa OR74A (finished) prohibitin-2 (311 aa) [MASS=34095]	7.1	2		NCU09468T0	NCU09468 | Neurospora crassa OR74A (finished) tubulin alpha-2 (450 aa) [MASS=49966]	6.01	2		NCU01843T0	NCU01843 | Neurospora crassa OR74A (finished) T-complex protein 1 subunit gamma (541 aa) [MASS=59536]	12.04	6		NCU02629T0	NCU02629 | Neurospora crassa OR74A (finished) bifunctional purine biosynthesis protein (595 aa) [MASS=64685]	7.07	3
	NCU03310T0	NCU03310 | Neurospora crassa OR74A (finished) prohibitin-2 (311 aa) [MASS=34095]	20.97	5		NCU09477T0	NCU09477 | Neurospora crassa OR74A (finished) ADP, ATP carrier protein (314 aa) [MASS=33888]	20.13	6		NCU01861T0	NCU01861 | Neurospora crassa OR74A (finished) short chain dehydrogenase/reductase family (360 aa) [MASS=38713]	7.52	2		NCU02634T0	NCU02634 | Neurospora crassa OR74A (finished) hypothetical protein (394 aa) [MASS=41869]	7.38	2
	NCU03393T0	NCU03393 | Neurospora crassa OR74A (finished) ribosome-associated protein (291 aa) [MASS=31500]	12.41	3		NCU09602T0	NCU09602 | Neurospora crassa OR74A (finished) heat shock protein 70-1 (647 aa) [MASS=70553]	13.16	6		NCU01895T0	NCU01895 | Neurospora crassa OR74A (finished) response regulator (1115 aa) [MASS=116175]	5.21	4		NCU02639T0	NCU02639 | Neurospora crassa OR74A (finished) argininosuccinate synthase (418 aa) [MASS=46921]	24.46	8
	NCU03393T0	NCU03393 | Neurospora crassa OR74A (finished) ribosome-associated protein (291 aa) [MASS=31500]	15.52	4		NCU09602T0	NCU09602 | Neurospora crassa OR74A (finished) heat shock protein 70-1 (647 aa) [MASS=70553]	21.52	10		NCU01918T0	NCU01918 | Neurospora crassa OR74A (finished) ARP2/3 complex 20 kDa subunit (210 aa) [MASS=24188]	10.53	2		NCU02650T0	NCU02650 | Neurospora crassa OR74A (finished) 26S proteasome non-ATPase regulatory subunit 12 (495 aa) [MASS=57020]	7.29	3
	NCU03488T0	NCU03488 | Neurospora crassa OR74A (finished) pyrimidine-4 (398 aa) [MASS=43903]	7.05	2		NCU09715T0	NCU09715 | Neurospora crassa OR74A (finished) alpha,alpha-trehalose-phosphate synthase (524 aa) [MASS=58806]	3.82	2		NCU01939T0	NCU01939 | Neurospora crassa OR74A (finished) nonsense-mediated mRNA decay protein (1048 aa) [MASS=119494]	2.58	2		NCU02650T0	NCU02650 | Neurospora crassa OR74A (finished) 26S proteasome non-ATPase regulatory subunit 12 (495 aa) [MASS=57020]	13.97	6
	NCU03515T0	NCU03515 | Neurospora crassa OR74A (finished) cell division control protein 10 (338 aa) [MASS=38658]	6.53	2		NCU10042T1	NCU10042 | Neurospora crassa OR74A (finished) enolase (439 aa) [MASS=47594]	14.61	5		NCU01948T0	NCU01948 | Neurospora crassa OR74A (finished) ribosomal protein Srp1 (161 aa) [MASS=18214]	30.63	5		NCU02657T0	NCU02657 | Neurospora crassa OR74A (finished) ethionine resistant-1 (396 aa) [MASS=42985]	17.97	5
	NCU03515T0	NCU03515 | Neurospora crassa OR74A (finished) cell division control protein 10 (338 aa) [MASS=38658]	11.87	3		NCU10042T1	NCU10042 | Neurospora crassa OR74A (finished) enolase (439 aa) [MASS=47594]	26.03	8		NCU01948T0	NCU01948 | Neurospora crassa OR74A (finished) ribosomal protein Srp1 (161 aa) [MASS=18214]	20	4		NCU02693T0	NCU02693 | Neurospora crassa OR74A (finished) C-3 sterol dehydrogenase/C-4 decarboxylase (373 aa) [MASS=41265]	6.45	2
	NCU03559T0	NCU03559 | Neurospora crassa OR74A (finished) ubiquinol-cytochrome c reductase complex core protein 2 precursor (455 aa) [MASS=46981]	7.27	2							NCU01949T0	NCU01949 | Neurospora crassa OR74A (finished) 40S ribosomal protein S9 (191 aa) [MASS=21806]	23.68	5		NCU02707T0	NCU02707 | Neurospora crassa OR74A (finished) 60S ribosomal protein L6 (202 aa) [MASS=22347]	28.86	5
	NCU03559T0	NCU03559 | Neurospora crassa OR74A (finished) ubiquinol-cytochrome c reductase complex core protein 2 precursor (455 aa) [MASS=46981]	13	4							NCU01949T0	NCU01949 | Neurospora crassa OR74A (finished) 40S ribosomal protein S9 (191 aa) [MASS=21806]	33.16	8		NCU02707T0	NCU02707 | Neurospora crassa OR74A (finished) 60S ribosomal protein L6 (202 aa) [MASS=22347]	28.86	5
	NCU03608T0	NCU03608 | Neurospora crassa OR74A (finished) ketol-acid reductoisomerase (403 aa) [MASS=44623]	11.69	4							NCU01956T0	NCU01956 | Neurospora crassa OR74A (finished) cytoskeleton assembly control protein Sla2 (1054 aa) [MASS=118952]	4.56	3		NCU02744T0	NCU02744 | Neurospora crassa OR74A (finished) 60S ribosomal protein L9 (194 aa) [MASS=21752]	36.27	6
	NCU03608T0	NCU03608 | Neurospora crassa OR74A (finished) ketol-acid reductoisomerase (403 aa) [MASS=44623]	9.2	3							NCU01965T0	NCU01965 | Neurospora crassa OR74A (finished) valyl-tRNA synthetase (1051 aa) [MASS=118431]	2.48	2		NCU02744T0	NCU02744 | Neurospora crassa OR74A (finished) 60S ribosomal protein L9 (194 aa) [MASS=21752]	49.74	8
	NCU03703T0	NCU03703 | Neurospora crassa OR74A (finished) 60S ribosomal protein L17 (187 aa) [MASS=20764]	18.82	4							NCU01985T0	NCU01985 | Neurospora crassa OR74A (finished) sulfate adenylyltransferase (574 aa) [MASS=64461]	8.38	3		NCU02781T0	NCU02781 | Neurospora crassa OR74A (finished) hypothetical protein (369 aa) [MASS=40476]	5.98	2
	NCU03737T0	NCU03737 | Neurospora crassa OR74A (finished) elongation factor Tu (438 aa) [MASS=47848]	8.92	4							NCU01985T0	NCU01985 | Neurospora crassa OR74A (finished) sulfate adenylyltransferase (574 aa) [MASS=64461]	15.88	7		NCU02797T0	NCU02797 | Neurospora crassa OR74A (finished) UTP-glucose-1-phosphate uridylyltransferase (522 aa) [MASS=58190]	13.05	6
	NCU03737T0	NCU03737 | Neurospora crassa OR74A (finished) elongation factor Tu (438 aa) [MASS=47848]	11.67	5							NCU01992T0	NCU01992 | Neurospora crassa OR74A (finished) coatomer subunit gamma (917 aa) [MASS=100939]	6.77	5		NCU02797T0	NCU02797 | Neurospora crassa OR74A (finished) UTP-glucose-1-phosphate uridylyltransferase (522 aa) [MASS=58190]	35.7	15
	NCU03749T1	NCU03749 | Neurospora crassa OR74A (finished) hydroxyacylglutathione hydrolase (283 aa) [MASS=31338]	22.7	5							NCU02003T0	NCU02003 | Neurospora crassa OR74A (finished) translation elongation factor-1 (461 aa) [MASS=49672]	40.22	16		NCU02810T0	NCU02810 | Neurospora crassa OR74A (finished) eukaryotic translation initiation factor 2 gamma subunit (512 aa) [MASS=55437]	5.09	2
	NCU03749T1	NCU03749 | Neurospora crassa OR74A (finished) hydroxyacylglutathione hydrolase (283 aa) [MASS=31338]	21.63	5							NCU02003T0	NCU02003 | Neurospora crassa OR74A (finished) translation elongation factor-1 (461 aa) [MASS=49672]	42.61	16		NCU02810T0	NCU02810 | Neurospora crassa OR74A (finished) eukaryotic translation initiation factor 2 gamma subunit (512 aa) [MASS=55437]	7.24	3
	NCU03757T0	NCU03757 | Neurospora crassa OR74A (finished) 60S ribosomal protein L4-A (362 aa) [MASS=38814]	19.67	6							NCU02044T0	NCU02044 | Neurospora crassa OR74A (finished) GTP-binding protein (396 aa) [MASS=43900]	10.38	3		NCU02813T0	NCU02813 | Neurospora crassa OR74A (finished) eukaryotic translation initiation factor 3 subunit M (435 aa) [MASS=49702]	4.84	2
	NCU03757T0	NCU03757 | Neurospora crassa OR74A (finished) 60S ribosomal protein L4-A (362 aa) [MASS=38814]	39.34	11							NCU02044T0	NCU02044 | Neurospora crassa OR74A (finished) GTP-binding protein (396 aa) [MASS=43900]	10.89	3		NCU02813T0	NCU02813 | Neurospora crassa OR74A (finished) eukaryotic translation initiation factor 3 subunit M (435 aa) [MASS=49702]	12.9	7
	NCU03795T0	NCU03795 | Neurospora crassa OR74A (finished) cell division control protein 12 (386 aa) [MASS=44558]	7.01	2							NCU02064T0	NCU02064 | Neurospora crassa OR74A (finished) hypothetical protein (281 aa) [MASS=29951]	14.64	3		NCU02839T0	NCU02839 | Neurospora crassa OR74A (finished) T-complex protein 1 (534 aa) [MASS=56808]	5.25	2
	NCU03806T0	NCU03806 | Neurospora crassa OR74A (finished) ribosomal protein L27a.e (150 aa) [MASS=16597]	11.41	2							NCU02075T0	NCU02075 | Neurospora crassa OR74A (finished) heat shock protein 70 (586 aa) [MASS=63509]	24.44	10		NCU02839T0	NCU02839 | Neurospora crassa OR74A (finished) T-complex protein 1 (534 aa) [MASS=56808]	6.75	3
	NCU03806T0	NCU03806 | Neurospora crassa OR74A (finished) ribosomal protein L27a.e (150 aa) [MASS=16597]	18.12	3							NCU02075T0	NCU02075 | Neurospora crassa OR74A (finished) heat shock protein 70 (586 aa) [MASS=63509]	27.01	11		NCU02840T0	NCU02840 | Neurospora crassa OR74A (finished) 26S protease regulatory subunit 7 (440 aa) [MASS=48916]	7.06	3
	NCU03826T0	NCU03826 | Neurospora crassa OR74A (finished) elongation factor 1-gamma (409 aa) [MASS=45741]	12.75	5							NCU02109T0	NCU02109 | Neurospora crassa OR74A (finished) UDP-N-acetylglucosamine pyrophosphorylase (488 aa) [MASS=53584]	12.73	4		NCU02840T0	NCU02840 | Neurospora crassa OR74A (finished) 26S protease regulatory subunit 7 (440 aa) [MASS=48916]	15.72	7
	NCU03826T0	NCU03826 | Neurospora crassa OR74A (finished) elongation factor 1-gamma (409 aa) [MASS=45741]	17.65	8							NCU02131T0	NCU02131 | Neurospora crassa OR74A (finished) rho guanyl nucleotide exchange factor (1745 aa) [MASS=192556]	2.47	3		NCU02887T0	NCU02887 | Neurospora crassa OR74A (finished) voltage-gated potassium channel beta-2 subunit (400 aa) [MASS=44470]	5.76	2
	NCU03857T0	NCU03857 | Neurospora crassa OR74A (finished) hypothetical protein (463 aa) [MASS=51848]	8.01	3							NCU02131T0	NCU02131 | Neurospora crassa OR74A (finished) rho guanyl nucleotide exchange factor (1745 aa) [MASS=192556]	4.53	5		NCU02905T0	NCU02905 | Neurospora crassa OR74A (finished) 60S ribosomal protein L23 (140 aa) [MASS=14699]	25.18	2
	NCU03857T0	NCU03857 | Neurospora crassa OR74A (finished) hypothetical protein (463 aa) [MASS=51848]	14.72	5							NCU02136T0	NCU02136 | Neurospora crassa OR74A (finished) transaldolase (301 aa) [MASS=32772]	44.67	11		NCU02954T0	NCU02954 | Neurospora crassa OR74A (finished) homoisocitrate dehydrogenase (358 aa) [MASS=38099]	20.73	6
	NCU03876T0	NCU03876 | Neurospora crassa OR74A (finished) eukaryotic translation initiation factor 3 subunit 2 (347 aa) [MASS=38796]	7.51	2							NCU02136T0	NCU02136 | Neurospora crassa OR74A (finished) transaldolase (301 aa) [MASS=32772]	21	6		NCU03004T0	NCU03004 | Neurospora crassa OR74A (finished) pyruvate dehydrogenase E1 component (380 aa) [MASS=40934]	10.29	3
	NCU03876T0	NCU03876 | Neurospora crassa OR74A (finished) eukaryotic translation initiation factor 3 subunit 2 (347 aa) [MASS=38796]	15.61	4							NCU02151T0	NCU02151 | Neurospora crassa OR74A (finished) WD repeat containing protein 23 (678 aa) [MASS=75966]	3.55	1		NCU03004T0	NCU03004 | Neurospora crassa OR74A (finished) pyruvate dehydrogenase E1 component (380 aa) [MASS=40934]	13.46	4
	NCU03888T0	NCU03888 | Neurospora crassa OR74A (finished) DUF500 and SH3 domain-containing protein (414 aa) [MASS=43055]	4.84	2							NCU02157T0	NCU02157 | Neurospora crassa OR74A (finished) COQ4 (348 aa) [MASS=39668]	6.92	2		NCU03038T0	NCU03038 | Neurospora crassa OR74A (finished) 40S ribosomal protein S13 (152 aa) [MASS=16873]	33.11	5
	NCU03888T0	NCU03888 | Neurospora crassa OR74A (finished) DUF500 and SH3 domain-containing protein (414 aa) [MASS=43055]	10.65	3							NCU02181T0	NCU02181 | Neurospora crassa OR74A (finished) 40S ribosomal protein S4 (262 aa) [MASS=29596]	34.48	8		NCU03050T0	NCU03050 | Neurospora crassa OR74A (finished) ARP2/3 complex 34 kDa subunit (320 aa) [MASS=36463]	12.85	4
	NCU03897T0	NCU03897 | Neurospora crassa OR74A (finished) RNA binding effector protein Scp160 (1284 aa) [MASS=140355]	3.82	4							NCU02181T0	NCU02181 | Neurospora crassa OR74A (finished) 40S ribosomal protein S4 (262 aa) [MASS=29596]	38.31	8		NCU03061T0	NCU03061 | Neurospora crassa OR74A (finished) translation initiation factor RLI1 (608 aa) [MASS=68492]	3.95	2
	NCU03897T0	NCU03897 | Neurospora crassa OR74A (finished) RNA binding effector protein Scp160 (1284 aa) [MASS=140355]	2.73	3							NCU02193T1	NCU02193 | Neurospora crassa OR74A (finished) cellular filament polypeptide (549 aa) [MASS=59814]	32.3	15		NCU03061T0	NCU03061 | Neurospora crassa OR74A (finished) translation initiation factor RLI1 (608 aa) [MASS=68492]	6.43	3
	NCU03949T0	NCU03949 | Neurospora crassa OR74A (finished) FMN-dependent 2-nitropropane dioxygenase (379 aa) [MASS=39916]	7.41	2							NCU02193T1	NCU02193 | Neurospora crassa OR74A (finished) cellular filament polypeptide (549 aa) [MASS=59814]	39.6	18		NCU03076T0	NCU03076 | Neurospora crassa OR74A (finished) delta-1-pyrroline-5-carboxylate dehydrogenase (602 aa) [MASS=65962]	6.49	3
	NCU03949T0	NCU03949 | Neurospora crassa OR74A (finished) FMN-dependent 2-nitropropane dioxygenase (379 aa) [MASS=39916]	8.47	2							NCU02207T0	NCU02207 | Neurospora crassa OR74A (finished) T-complex protein 1 subunit beta (531 aa) [MASS=56918]	7.92	2		NCU03100T0	NCU03100 | Neurospora crassa OR74A (finished) 6-phosphogluconate dehydrogenase (493 aa) [MASS=54225]	12.4	5
	NCU03953T0	NCU03953 | Neurospora crassa OR74A (finished) NADH:ubiquinone oxidoreductase 19.3 (227 aa) [MASS=24972]	19.03	3							NCU02208T0	NCU02208 | Neurospora crassa OR74A (finished) eukaryotic translation initiation factor 3 (748 aa) [MASS=85566]	5.76	3		NCU03100T0	NCU03100 | Neurospora crassa OR74A (finished) 6-phosphogluconate dehydrogenase (493 aa) [MASS=54225]	37.4	14
	NCU03953T0	NCU03953 | Neurospora crassa OR74A (finished) NADH:ubiquinone oxidoreductase 19.3 (227 aa) [MASS=24972]	21.68	4							NCU02208T0	NCU02208 | Neurospora crassa OR74A (finished) eukaryotic translation initiation factor 3 (748 aa) [MASS=85566]	7.9	4		NCU03102T0	NCU03102 | Neurospora crassa OR74A (finished) 40S ribosomal protein S11 (162 aa) [MASS=18428]	8.7	2
	NCU03972T0	NCU03972 | Neurospora crassa OR74A (finished) proteasome regulatory particle (493 aa) [MASS=54354]	13.21	3							NCU02224T0	NCU02224 | Neurospora crassa OR74A (finished) 26S proteasome non-ATPase regulatory subunit 3 (553 aa) [MASS=61629]	22.28	9		NCU03102T0	NCU03102 | Neurospora crassa OR74A (finished) 40S ribosomal protein S11 (162 aa) [MASS=18428]	21.74	4
	NCU03982T0	NCU03982 | Neurospora crassa OR74A (finished) glucose regulated protein 78 (662 aa) [MASS=72331]	23.15	12							NCU02224T0	NCU02224 | Neurospora crassa OR74A (finished) 26S proteasome non-ATPase regulatory subunit 3 (553 aa) [MASS=61629]	15.04	6		NCU03112T0	NCU03112 | Neurospora crassa OR74A (finished) NADH-cytochrome b5 reductase 2 (344 aa) [MASS=37641]	6.41	2
	NCU03982T0	NCU03982 | Neurospora crassa OR74A (finished) glucose regulated protein 78 (662 aa) [MASS=72331]	20.27	10							NCU02252T0	NCU02252 | Neurospora crassa OR74A (finished) phosphoglycerate mutase (520 aa) [MASS=56817]	12.52	5		NCU03117T0	NCU03117 | Neurospora crassa OR74A (finished) inosine-5'-monophosphate dehydrogenase IMD2 (537 aa) [MASS=57159]	8.77	3
	NCU03988T0	NCU03988 | Neurospora crassa OR74A (finished) 60S ribosomal protein L18 (184 aa) [MASS=20602]	26.23	3							NCU02252T0	NCU02252 | Neurospora crassa OR74A (finished) phosphoglycerate mutase (520 aa) [MASS=56817]	17.92	7		NCU03118T0	NCU03118 | Neurospora crassa OR74A (finished) hypothetical protein (373 aa) [MASS=40876]	8.87	3
	NCU04054T0	NCU04054 | Neurospora crassa OR74A (finished) tubulin beta chain (448 aa) [MASS=49868]	7.83	3							NCU02256T0	NCU02256 | Neurospora crassa OR74A (finished) exosome complex exonuclease Rrp6 (823 aa) [MASS=92684]	3.16	2		NCU03125T0	NCU03125 | Neurospora crassa OR74A (finished) NIMA-interacting protein TinC (796 aa) [MASS=89580]	5.41	3
	NCU04054T0	NCU04054 | Neurospora crassa OR74A (finished) tubulin beta chain (448 aa) [MASS=49868]	31.77	11							NCU02260T0	NCU02260 | Neurospora crassa OR74A (finished) 26S protease regulatory subunit 6B (422 aa) [MASS=46931]	31.83	8		NCU03139T0	NCU03139 | Neurospora crassa OR74A (finished) histidine-3 (871 aa) [MASS=93836]	3.79	3
	NCU04074T0	NCU04074 | Neurospora crassa OR74A (finished) NADH:ubiquinone oxidoreductase 30.4 (284 aa) [MASS=32184]	29.33	6							NCU02260T0	NCU02260 | Neurospora crassa OR74A (finished) 26S protease regulatory subunit 6B (422 aa) [MASS=46931]	4.99	2		NCU03150T0	NCU03150 | Neurospora crassa OR74A (finished) 60S ribosomal protein L24 (157 aa) [MASS=17611]	19.23	3
	NCU04074T0	NCU04074 | Neurospora crassa OR74A (finished) NADH:ubiquinone oxidoreductase 30.4 (284 aa) [MASS=32184]	29.33	6							NCU02263T0	NCU02263 | Neurospora crassa OR74A (finished) Sec14 cytosolic factor (335 aa) [MASS=37230]	17.07	3		NCU03150T0	NCU03150 | Neurospora crassa OR74A (finished) 60S ribosomal protein L24 (157 aa) [MASS=17611]	23.72	4
	NCU04096T0	NCU04096 | Neurospora crassa OR74A (finished) serine/threonine-protein kinase 3 (830 aa) [MASS=92208]	13.51	9							NCU02263T0	NCU02263 | Neurospora crassa OR74A (finished) Sec14 cytosolic factor (335 aa) [MASS=37230]	7.19	2		NCU03200T0	NCU03200 | Neurospora crassa OR74A (finished) serine/threonine-protein kinase sck1 (912 aa) [MASS=100128]	3.4	2
	NCU04096T0	NCU04096 | Neurospora crassa OR74A (finished) serine/threonine-protein kinase 3 (830 aa) [MASS=92208]	11.82	6							NCU02273T0	NCU02273 | Neurospora crassa OR74A (finished) PEP4 homolog (397 aa) [MASS=42932]	7.32	2		NCU03263T0	NCU03263 | Neurospora crassa OR74A (finished) transmembrane protein (1494 aa) [MASS=164502]	2.68	3
	NCU04100T0	NCU04100 | Neurospora crassa OR74A (finished) vacuolar sorting protein 1 (707 aa) [MASS=78084]	3.12	2							NCU02274T0	NCU02274 | Neurospora crassa OR74A (finished) serine hydroxymethyltransferase (481 aa) [MASS=52977]	21.04	9		NCU03263T0	NCU03263 | Neurospora crassa OR74A (finished) transmembrane protein (1494 aa) [MASS=164502]	1.94	2
	NCU04100T0	NCU04100 | Neurospora crassa OR74A (finished) vacuolar sorting protein 1 (707 aa) [MASS=78084]	4.82	3							NCU02274T0	NCU02274 | Neurospora crassa OR74A (finished) serine hydroxymethyltransferase (481 aa) [MASS=52977]	33.33	12		NCU03297T1	NCU03297 | Neurospora crassa OR74A (finished) cytochrome c peroxidase (359 aa) [MASS=39818]	25.7	7
	NCU04142T0	NCU04142 | Neurospora crassa OR74A (finished) heat shock protein 80 (706 aa) [MASS=80188]	8.37	5							NCU02325T0	NCU02325 | Neurospora crassa OR74A (finished) GMP synthase (544 aa) [MASS=59915]	3.87	2		NCU03300T0	NCU03300 | Neurospora crassa OR74A (finished) DNA damage checkpoint protein rad24 (248 aa) [MASS=27967]	23.89	5
	NCU04142T0	NCU04142 | Neurospora crassa OR74A (finished) heat shock protein 80 (706 aa) [MASS=80188]	14.61	9							NCU02357T0	NCU02357 | Neurospora crassa OR74A (finished) importin subunit beta-3 (1097 aa) [MASS=121211]	2.65	2		NCU03302T0	NCU03302 | Neurospora crassa OR74A (finished) 60S ribosomal protein L36 (105 aa) [MASS=11556]	21.15	2
	NCU04173T1	NCU04173 | Neurospora crassa OR74A (finished) actin (376 aa) [MASS=41607]	20.8	6							NCU02366T0	NCU02366 | Neurospora crassa OR74A (finished) aconitase (785 aa) [MASS=85011]	6.51	4		NCU03305T0	NCU03305 | Neurospora crassa OR74A (finished) calcium P-type ATPase-1 (998 aa) [MASS=107675]	5.82	4
	NCU04173T1	NCU04173 | Neurospora crassa OR74A (finished) actin (376 aa) [MASS=41607]	59.2	16							NCU02366T0	NCU02366 | Neurospora crassa OR74A (finished) aconitase (785 aa) [MASS=85011]	9.06	5		NCU03310T0	NCU03310 | Neurospora crassa OR74A (finished) prohibitin-2 (311 aa) [MASS=34095]	21.94	5
	NCU04185T0	NCU04185 | Neurospora crassa OR74A (finished) protein kinase gsk3 (395 aa) [MASS=45130]	6.6	3							NCU02374T0	NCU02374 | Neurospora crassa OR74A (finished) proteasome regulatory particle subunit (382 aa) [MASS=43862]	16.54	4		NCU03387T0	NCU03387 | Neurospora crassa OR74A (finished) vesicular-fusion protein SEC18 (854 aa) [MASS=91727]	3.4	2
	NCU04202T0	NCU04202 | Neurospora crassa OR74A (finished) nucleoside diphosphate kinase-1 (153 aa) [MASS=16900]	23.03	3							NCU02374T0	NCU02374 | Neurospora crassa OR74A (finished) proteasome regulatory particle subunit (382 aa) [MASS=43862]	12.6	3		NCU03393T0	NCU03393 | Neurospora crassa OR74A (finished) ribosome-associated protein (291 aa) [MASS=31500]	13.79	4
	NCU04288T0	NCU04288 | Neurospora crassa OR74A (finished) Poly(A)+ RNA export protein (358 aa) [MASS=39171]	6.72	2							NCU02393T1	NCU02393 | Neurospora crassa OR74A (finished) mitogen-activated protein kinase-2 (353 aa) [MASS=40842]	20.17	5		NCU03393T0	NCU03393 | Neurospora crassa OR74A (finished) ribosome-associated protein (291 aa) [MASS=31500]	15.17	4
	NCU04304T0	NCU04304 | Neurospora crassa OR74A (finished) outer mitochondrial membrane protein porin (284 aa) [MASS=29999]	8.48	2							NCU02393T1	NCU02393 | Neurospora crassa OR74A (finished) mitogen-activated protein kinase-2 (353 aa) [MASS=40842]	29.83	7		NCU03436T0	NCU03436 | Neurospora crassa OR74A (finished) serine/threonine-protein phosphatase ppe1 (389 aa) [MASS=42923]	9.54	2
	NCU04331T0	NCU04331 | Neurospora crassa OR74A (finished) cytoplasmic ribosomal protein-4 (302 aa) [MASS=34411]	23.92	6							NCU02404T1	NCU02404 | Neurospora crassa OR74A (finished) RNP domain-containing protein (484 aa) [MASS=51537]	9.11	3		NCU03488T0	NCU03488 | Neurospora crassa OR74A (finished) pyrimidine-4 (398 aa) [MASS=43903]	5.79	2
	NCU04331T0	NCU04331 | Neurospora crassa OR74A (finished) cytoplasmic ribosomal protein-4 (302 aa) [MASS=34411]	22.59	5							NCU02404T1	NCU02404 | Neurospora crassa OR74A (finished) RNP domain-containing protein (484 aa) [MASS=51537]	13.87	4		NCU03488T0	NCU03488 | Neurospora crassa OR74A (finished) pyrimidine-4 (398 aa) [MASS=43903]	7.05	2
	NCU04343T0	NCU04343 | Neurospora crassa OR74A (finished) DUF323 domain-containing protein (877 aa) [MASS=99024]	2.51	2							NCU02407T0	NCU02407 | Neurospora crassa OR74A (finished) dihydrolipoyl dehydrogenase (505 aa) [MASS=53906]	11.31	4		NCU03515T0	NCU03515 | Neurospora crassa OR74A (finished) cell division control protein 10 (338 aa) [MASS=38658]	17.51	4
	NCU04404T0	NCU04404 | Neurospora crassa OR74A (finished) coatomer beta subunit (958 aa) [MASS=106395]	4.81	4							NCU02407T0	NCU02407 | Neurospora crassa OR74A (finished) dihydrolipoyl dehydrogenase (505 aa) [MASS=53906]	20.44	10		NCU03559T0	NCU03559 | Neurospora crassa OR74A (finished) ubiquinol-cytochrome c reductase complex core protein 2 precursor (455 aa) [MASS=46981]	16.74	5
	NCU04404T0	NCU04404 | Neurospora crassa OR74A (finished) coatomer beta subunit (958 aa) [MASS=106395]	6.79	6							NCU02422T0	NCU02422 | Neurospora crassa OR74A (finished) ATG9 protein (909 aa) [MASS=102640]	5.95	4		NCU03565T0	NCU03565 | Neurospora crassa OR74A (finished) ribosomal protein L26 (137 aa) [MASS=15331]	6.62	2
	NCU04414T0	NCU04414 | Neurospora crassa OR74A (finished) hypothetical protein (461 aa) [MASS=51441]	4.78	2							NCU02430T0	NCU02430 | Neurospora crassa OR74A (finished) cystathionine gamma-synthase (622 aa) [MASS=68938]	4.83	2		NCU03608T0	NCU03608 | Neurospora crassa OR74A (finished) ketol-acid reductoisomerase (403 aa) [MASS=44623]	33.33	11
	NCU04414T0	NCU04414 | Neurospora crassa OR74A (finished) hypothetical protein (461 aa) [MASS=51441]	10.87	4							NCU02438T0	NCU02438 | Neurospora crassa OR74A (finished) dihydrolipoamide succinyltransferase (422 aa) [MASS=45775]	12.35	3		NCU03703T0	NCU03703 | Neurospora crassa OR74A (finished) 60S ribosomal protein L17 (187 aa) [MASS=20764]	20.97	4
	NCU04448T0	NCU04448 | Neurospora crassa OR74A (finished) T-complex protein 1 subunit alpha (567 aa) [MASS=61438]	5.3	2							NCU02438T0	NCU02438 | Neurospora crassa OR74A (finished) dihydrolipoamide succinyltransferase (422 aa) [MASS=45775]	14.01	4		NCU03703T0	NCU03703 | Neurospora crassa OR74A (finished) 60S ribosomal protein L17 (187 aa) [MASS=20764]	15.59	3
	NCU04552T0	NCU04552 | Neurospora crassa OR74A (finished) cytoplasmic ribosomal protein-5 (120 aa) [MASS=13546]	20.17	2							NCU02464T0	NCU02464 | Neurospora crassa OR74A (finished) neuronal-specific septin-3 (391 aa) [MASS=44160]	6.15	2		NCU03711T0	NCU03711 | Neurospora crassa OR74A (finished) GTP-binding protein ypt7 (206 aa) [MASS=23128]	11.71	2
	NCU04697T0	NCU04697 | Neurospora crassa OR74A (finished) cyanide hydratase (352 aa) [MASS=39526]	8.83	3							NCU02464T0	NCU02464 | Neurospora crassa OR74A (finished) neuronal-specific septin-3 (391 aa) [MASS=44160]	9.74	2		NCU03737T0	NCU03737 | Neurospora crassa OR74A (finished) elongation factor Tu (438 aa) [MASS=47848]	6.41	3
	NCU04697T0	NCU04697 | Neurospora crassa OR74A (finished) cyanide hydratase (352 aa) [MASS=39526]	11.68	3							NCU02479T0	NCU02479 | Neurospora crassa OR74A (finished) glutamine synthetase (485 aa) [MASS=53690]	21.49	7		NCU03737T0	NCU03737 | Neurospora crassa OR74A (finished) elongation factor Tu (438 aa) [MASS=47848]	22.2	8
	NCU04779T0	NCU04779 | Neurospora crassa OR74A (finished) 60S ribosomal protein L8 (263 aa) [MASS=29367]	22.14	5							NCU02479T0	NCU02479 | Neurospora crassa OR74A (finished) glutamine synthetase (485 aa) [MASS=53690]	8.88	3		NCU03738T0	NCU03738 | Neurospora crassa OR74A (finished) 40S ribosomal protein S29 (57 aa) [MASS=6500]	32.14	2
	NCU04779T0	NCU04779 | Neurospora crassa OR74A (finished) 60S ribosomal protein L8 (263 aa) [MASS=29367]	24.43	6							NCU02480T0	NCU02480 | Neurospora crassa OR74A (finished) short-chain dehydrogenase/reductase (283 aa) [MASS=30097]	15.6	3		NCU03748T0	NCU03748 | Neurospora crassa OR74A (finished) saccharopine dehydrogenase (449 aa) [MASS=49059]	4.91	2
	NCU04899T0	NCU04899 | Neurospora crassa OR74A (finished) malate dehydrogenase (337 aa) [MASS=35518]	22.62	7							NCU02505T0	NCU02505 | Neurospora crassa OR74A (finished) succinate (1193 aa) [MASS=130982]	11.24	9		NCU03749T1	NCU03749 | Neurospora crassa OR74A (finished) hydroxyacylglutathione hydrolase (283 aa) [MASS=31338]	24.11	5
	NCU05196T0	NCU05196 | Neurospora crassa OR74A (finished) mitochondrial DnaJ chaperone (532 aa) [MASS=56399]	5.65	2							NCU02505T0	NCU02505 | Neurospora crassa OR74A (finished) succinate (1193 aa) [MASS=130982]	6.21	6		NCU03749T1	NCU03749 | Neurospora crassa OR74A (finished) hydroxyacylglutathione hydrolase (283 aa) [MASS=31338]	32.98	7
	NCU05225T0	NCU05225 | Neurospora crassa OR74A (finished) NADH dehydrogenase 64 (674 aa) [MASS=75848]	4.75	3							NCU02509T0	NCU02509 | Neurospora crassa OR74A (finished) 60S ribosomal protein L11 (175 aa) [MASS=20084]	20.11	4		NCU03757T0	NCU03757 | Neurospora crassa OR74A (finished) 60S ribosomal protein L4-A (362 aa) [MASS=38814]	19.67	6
	NCU05234T0	NCU05234 | Neurospora crassa OR74A (finished) GTP-binding protein ryh1 (214 aa) [MASS=23408]	10.8	1							NCU02509T0	NCU02509 | Neurospora crassa OR74A (finished) 60S ribosomal protein L11 (175 aa) [MASS=20084]	27.59	5		NCU03757T0	NCU03757 | Neurospora crassa OR74A (finished) 60S ribosomal protein L4-A (362 aa) [MASS=38814]	40.72	10
	NCU05269T1	NCU05269 | Neurospora crassa OR74A (finished) heat shock protein 88 (708 aa) [MASS=78673]	4.81	3							NCU02510T0	NCU02510 | Neurospora crassa OR74A (finished) clathrin heavy chain (1679 aa) [MASS=190321]	5.84	6		NCU03795T0	NCU03795 | Neurospora crassa OR74A (finished) cell division control protein 12 (386 aa) [MASS=44558]	15.32	5
	NCU05269T1	NCU05269 | Neurospora crassa OR74A (finished) heat shock protein 88 (708 aa) [MASS=78673]	6.93	4							NCU02510T0	NCU02510 | Neurospora crassa OR74A (finished) clathrin heavy chain (1679 aa) [MASS=190321]	11.26	14		NCU03800T0	NCU03800 | Neurospora crassa OR74A (finished) endosomal cargo receptor (210 aa) [MASS=23449]	17.22	3
	NCU05270T0	NCU05270 | Neurospora crassa OR74A (finished) mitochondrial translation initiation factor IF-2 (1103 aa) [MASS=121477]	2	2							NCU02514T0	NCU02514 | Neurospora crassa OR74A (finished) ATPase-1 (552 aa) [MASS=59522]	43.92	22		NCU03804T0	NCU03804 | Neurospora crassa OR74A (finished) serine/threonine-protein phosphatase 2B catalytic subunit (559 aa) [MASS=63913]	3.23	2
	NCU05270T0	NCU05270 | Neurospora crassa OR74A (finished) mitochondrial translation initiation factor IF-2 (1103 aa) [MASS=121477]	1.91	2							NCU02514T0	NCU02514 | Neurospora crassa OR74A (finished) ATPase-1 (552 aa) [MASS=59522]	45.55	22		NCU03806T0	NCU03806 | Neurospora crassa OR74A (finished) ribosomal protein L27a.e (150 aa) [MASS=16597]	11.41	2
	NCU05295T0	NCU05295 | Neurospora crassa OR74A (finished) proteasome component PUP2 (246 aa) [MASS=26874]	10.61	2							NCU02534T0	NCU02534 | Neurospora crassa OR74A (finished) NADH:ubiquinone oxidoreductase 49kD subunit (479 aa) [MASS=54018]	14.85	5		NCU03826T0	NCU03826 | Neurospora crassa OR74A (finished) elongation factor 1-gamma (409 aa) [MASS=45741]	16.42	7
	NCU05299T0	NCU05299 | Neurospora crassa OR74A (finished) NADH:ubiquinone oxidoreductase 29.9 (274 aa) [MASS=30862]	38.1	8							NCU02534T0	NCU02534 | Neurospora crassa OR74A (finished) NADH:ubiquinone oxidoreductase 49kD subunit (479 aa) [MASS=54018]	7.53	3		NCU03826T0	NCU03826 | Neurospora crassa OR74A (finished) elongation factor 1-gamma (409 aa) [MASS=45741]	21.81	9
	NCU05363T0	NCU05363 | Neurospora crassa OR74A (finished) 26S protease regulatory subunit 8 (390 aa) [MASS=43584]	19.79	5							NCU02542T0	NCU02542 | Neurospora crassa OR74A (finished) hexokinase (490 aa) [MASS=54176]	4.5	2		NCU03857T0	NCU03857 | Neurospora crassa OR74A (finished) hypothetical protein (463 aa) [MASS=51848]	10.82	4
	NCU05390T0	NCU05390 | Neurospora crassa OR74A (finished) mitochondrial phosphate carrier protein (320 aa) [MASS=33320]	20.06	5							NCU02549T0	NCU02549 | Neurospora crassa OR74A (finished) processing enhancing protein (477 aa) [MASS=52556]	7.14	2		NCU03857T0	NCU03857 | Neurospora crassa OR74A (finished) hypothetical protein (463 aa) [MASS=51848]	31.17	12
	NCU05390T0	NCU05390 | Neurospora crassa OR74A (finished) mitochondrial phosphate carrier protein (320 aa) [MASS=33320]	36.68	9							NCU02549T0	NCU02549 | Neurospora crassa OR74A (finished) processing enhancing protein (477 aa) [MASS=52556]	9.03	4		NCU03876T0	NCU03876 | Neurospora crassa OR74A (finished) eukaryotic translation initiation factor 3 subunit 2 (347 aa) [MASS=38796]	10.4	3
	NCU05425T0	NCU05425 | Neurospora crassa OR74A (finished) 2-oxoglutarate dehydrogenase E1 component (1044 aa) [MASS=117474]	1.53	2							NCU02571T0	NCU02571 | Neurospora crassa OR74A (finished) acetyl-CoA acetyltransferase (400 aa) [MASS=41414]	22.56	5		NCU03876T0	NCU03876 | Neurospora crassa OR74A (finished) eukaryotic translation initiation factor 3 subunit 2 (347 aa) [MASS=38796]	17.92	5
	NCU05425T0	NCU05425 | Neurospora crassa OR74A (finished) 2-oxoglutarate dehydrogenase E1 component (1044 aa) [MASS=117474]	4.79	5							NCU02571T0	NCU02571 | Neurospora crassa OR74A (finished) acetyl-CoA acetyltransferase (400 aa) [MASS=41414]	18.8	5		NCU03886T0	NCU03886 | Neurospora crassa OR74A (finished) PH domain-containing protein (499 aa) [MASS=54547]	5.42	2
	NCU05430T0	NCU05430 | Neurospora crassa OR74A (finished) ATP synthase beta subunit (520 aa) [MASS=55533]	34.87	14							NCU02580T0	NCU02580 | Neurospora crassa OR74A (finished) fumarate reductase Osm1 (617 aa) [MASS=66848]	4.55	2		NCU03888T0	NCU03888 | Neurospora crassa OR74A (finished) DUF500 and SH3 domain-containing protein (414 aa) [MASS=43055]	20.58	6
	NCU05430T0	NCU05430 | Neurospora crassa OR74A (finished) ATP synthase beta subunit (520 aa) [MASS=55533]	55.88	18							NCU02617T0	NCU02617 | Neurospora crassa OR74A (finished) kelch repeat-containing protein (759 aa) [MASS=83773]	8.58	4		NCU03897T0	NCU03897 | Neurospora crassa OR74A (finished) RNA binding effector protein Scp160 (1284 aa) [MASS=140355]	8.89	9
	NCU05488T0	NCU05488 | Neurospora crassa OR74A (finished) RNA-binding protein Vip1 (284 aa) [MASS=30322]	8.13	2							NCU02629T0	NCU02629 | Neurospora crassa OR74A (finished) bifunctional purine biosynthesis protein (595 aa) [MASS=64685]	9.26	4		NCU03949T0	NCU03949 | Neurospora crassa OR74A (finished) FMN-dependent 2-nitropropane dioxygenase (379 aa) [MASS=39916]	21.96	6
	NCU05526T0	NCU05526 | Neurospora crassa OR74A (finished) lysine-5 (426 aa) [MASS=46325]	17.88	6							NCU02634T0	NCU02634 | Neurospora crassa OR74A (finished) hypothetical protein (394 aa) [MASS=41869]	7.38	2		NCU03953T0	NCU03953 | Neurospora crassa OR74A (finished) NADH:ubiquinone oxidoreductase 19.3 (227 aa) [MASS=24972]	21.68	4
	NCU05554T0	NCU05554 | Neurospora crassa OR74A (finished) 60S ribosomal protein L13 (215 aa) [MASS=23877]	18.69	3							NCU02634T1	NCU02634 | Neurospora crassa OR74A (finished) hypothetical protein (212 aa) [MASS=23005]	29.86	3		NCU03953T0	NCU03953 | Neurospora crassa OR74A (finished) NADH:ubiquinone oxidoreductase 19.3 (227 aa) [MASS=24972]	26.55	6
	NCU05554T0	NCU05554 | Neurospora crassa OR74A (finished) 60S ribosomal protein L13 (215 aa) [MASS=23877]	24.3	5							NCU02639T0	NCU02639 | Neurospora crassa OR74A (finished) argininosuccinate synthase (418 aa) [MASS=46921]	19.18	6		NCU03972T0	NCU03972 | Neurospora crassa OR74A (finished) proteasome regulatory particle (493 aa) [MASS=54354]	15.45	6
	NCU05589T0	NCU05589 | Neurospora crassa OR74A (finished) sip-5 (858 aa) [MASS=90234]	4.32	2							NCU02639T0	NCU02639 | Neurospora crassa OR74A (finished) argininosuccinate synthase (418 aa) [MASS=46921]	28.54	10		NCU03979T0	NCU03979 | Neurospora crassa OR74A (finished) biotin synthase (440 aa) [MASS=48098]	6.61	2
	NCU05804T0	NCU05804 | Neurospora crassa OR74A (finished) 60S ribosomal protein L19 (193 aa) [MASS=22348]	20.31	4							NCU02650T0	NCU02650 | Neurospora crassa OR74A (finished) 26S proteasome non-ATPase regulatory subunit 12 (495 aa) [MASS=57020]	25.91	10		NCU03982T0	NCU03982 | Neurospora crassa OR74A (finished) glucose regulated protein 78 (662 aa) [MASS=72331]	15.43	7
	NCU05810T0	NCU05810 | Neurospora crassa OR74A (finished) cross pathway control-2 (317 aa) [MASS=35116]	21.52	6							NCU02650T0	NCU02650 | Neurospora crassa OR74A (finished) 26S proteasome non-ATPase regulatory subunit 12 (495 aa) [MASS=57020]	13.77	6		NCU03982T0	NCU03982 | Neurospora crassa OR74A (finished) glucose regulated protein 78 (662 aa) [MASS=72331]	26.48	13
	NCU05810T0	NCU05810 | Neurospora crassa OR74A (finished) cross pathway control-2 (317 aa) [MASS=35116]	18.35	5							NCU02657T0	NCU02657 | Neurospora crassa OR74A (finished) ethionine resistant-1 (396 aa) [MASS=42985]	19.49	6		NCU03988T0	NCU03988 | Neurospora crassa OR74A (finished) 60S ribosomal protein L18 (184 aa) [MASS=20602]	26.23	3
	NCU05889T0	NCU05889 | Neurospora crassa OR74A (finished) eukaryotic translation initiation factor 3 subunit 6 (444 aa) [MASS=51050]	9.93	4							NCU02677T0	NCU02677 | Neurospora crassa OR74A (finished) arginine-3 (1169 aa) [MASS=128344]	2.57	2		NCU03992T0	NCU03992 | Neurospora crassa OR74A (finished) fimbrin (650 aa) [MASS=72181]	2.93	2
	NCU05937T0	NCU05937 | Neurospora crassa OR74A (finished) GDP-mannose pyrophosphorylase (452 aa) [MASS=49872]	5.1	2							NCU02693T0	NCU02693 | Neurospora crassa OR74A (finished) C-3 sterol dehydrogenase/C-4 decarboxylase (373 aa) [MASS=41265]	6.45	2		NCU04054T0	NCU04054 | Neurospora crassa OR74A (finished) tubulin beta chain (448 aa) [MASS=49868]	10.51	4
	NCU05937T0	NCU05937 | Neurospora crassa OR74A (finished) GDP-mannose pyrophosphorylase (452 aa) [MASS=49872]	14.41	5							NCU02707T0	NCU02707 | Neurospora crassa OR74A (finished) 60S ribosomal protein L6 (202 aa) [MASS=22347]	35.32	6		NCU04054T0	NCU04054 | Neurospora crassa OR74A (finished) tubulin beta chain (448 aa) [MASS=49868]	37.36	12
	NCU06031T0	NCU06031 | Neurospora crassa OR74A (finished) mitochondrial peroxiredoxin PRX1 (226 aa) [MASS=25112]	11.11	2							NCU02707T0	NCU02707 | Neurospora crassa OR74A (finished) 60S ribosomal protein L6 (202 aa) [MASS=22347]	32.84	6		NCU04063T0	NCU04063 | Neurospora crassa OR74A (finished) protein transporter sec-13 (305 aa) [MASS=33385]	5.92	2
	NCU06047T0	NCU06047 | Neurospora crassa OR74A (finished) 40S ribosomal protein S2 (266 aa) [MASS=28756]	19.62	4							NCU02718T1	NCU02718 | Neurospora crassa OR74A (finished) hypothetical protein (525 aa) [MASS=58120]	4.77	2		NCU04074T0	NCU04074 | Neurospora crassa OR74A (finished) NADH:ubiquinone oxidoreductase 30.4 (284 aa) [MASS=32184]	29.33	6
	NCU06047T0	NCU06047 | Neurospora crassa OR74A (finished) 40S ribosomal protein S2 (266 aa) [MASS=28756]	46.42	10							NCU02738T0	NCU02738 | Neurospora crassa OR74A (finished) peflin-1 (312 aa) [MASS=35581]	18.65	4		NCU04074T0	NCU04074 | Neurospora crassa OR74A (finished) NADH:ubiquinone oxidoreductase 30.4 (284 aa) [MASS=32184]	25.44	5
	NCU06075T1	NCU06075 | Neurospora crassa OR74A (finished) pyruvate kinase (528 aa) [MASS=57870]	15.37	7							NCU02739T0	NCU02739 | Neurospora crassa OR74A (finished) transcription factor RfeD (438 aa) [MASS=48253]	10.3	3		NCU04096T0	NCU04096 | Neurospora crassa OR74A (finished) serine/threonine-protein kinase 3 (830 aa) [MASS=92208]	12.1	5
	NCU06075T1	NCU06075 | Neurospora crassa OR74A (finished) pyruvate kinase (528 aa) [MASS=57870]	35.29	15							NCU02743T0	NCU02743 | Neurospora crassa OR74A (finished) vacuolar protein sorting protein 26 (328 aa) [MASS=37632]	9.48	2		NCU04096T0	NCU04096 | Neurospora crassa OR74A (finished) serine/threonine-protein kinase 3 (830 aa) [MASS=92208]	16.41	8
	NCU06110T2	NCU06110 | Neurospora crassa OR74A (finished) thiazole biosynthetic enzyme (345 aa) [MASS=36864]	8.43	2							NCU02744T0	NCU02744 | Neurospora crassa OR74A (finished) 60S ribosomal protein L9 (194 aa) [MASS=21752]	30.57	5		NCU04100T0	NCU04100 | Neurospora crassa OR74A (finished) vacuolar sorting protein 1 (707 aa) [MASS=78084]	5.52	3
	NCU06110T2	NCU06110 | Neurospora crassa OR74A (finished) thiazole biosynthetic enzyme (345 aa) [MASS=36864]	45.06	10							NCU02744T0	NCU02744 | Neurospora crassa OR74A (finished) 60S ribosomal protein L9 (194 aa) [MASS=21752]	56.99	12		NCU04137T0	NCU04137 | Neurospora crassa OR74A (finished) vacuolar protein sorting-associated protein Vps5 (581 aa) [MASS=64100]	4.83	2
	NCU06210T0	NCU06210 | Neurospora crassa OR74A (finished) hypothetical protein (151 aa) [MASS=15979]	12.67	2							NCU02781T0	NCU02781 | Neurospora crassa OR74A (finished) hypothetical protein (369 aa) [MASS=40476]	14.95	5		NCU04142T0	NCU04142 | Neurospora crassa OR74A (finished) heat shock protein 80 (706 aa) [MASS=80188]	13.05	9
	NCU06232T0	NCU06232 | Neurospora crassa OR74A (finished) leucine-1 (369 aa) [MASS=38661]	5.16	2							NCU02786T0	NCU02786 | Neurospora crassa OR74A (finished) hypothetical protein (348 aa) [MASS=37045]	10.95	2		NCU04142T0	NCU04142 | Neurospora crassa OR74A (finished) heat shock protein 80 (706 aa) [MASS=80188]	28.94	20
	NCU06253T0	NCU06253 | Neurospora crassa OR74A (finished) hypothetical protein (1118 aa) [MASS=119760]	11.28	11							NCU02797T0	NCU02797 | Neurospora crassa OR74A (finished) UTP-glucose-1-phosphate uridylyltransferase (522 aa) [MASS=58190]	48.37	21		NCU04173T1	NCU04173 | Neurospora crassa OR74A (finished) actin (376 aa) [MASS=41607]	25.6	8
	NCU06265T0	NCU06265 | Neurospora crassa OR74A (finished) hypothetical protein (888 aa) [MASS=98423]	4.85	4							NCU02797T0	NCU02797 | Neurospora crassa OR74A (finished) UTP-glucose-1-phosphate uridylyltransferase (522 aa) [MASS=58190]	41.07	18		NCU04173T1	NCU04173 | Neurospora crassa OR74A (finished) actin (376 aa) [MASS=41607]	56.27	15
	NCU06265T0	NCU06265 | Neurospora crassa OR74A (finished) hypothetical protein (888 aa) [MASS=98423]	6.54	5							NCU02798T0	NCU02798 | Neurospora crassa OR74A (finished) hypothetical protein (332 aa) [MASS=36630]	7.55	2		NCU04185T0	NCU04185 | Neurospora crassa OR74A (finished) protein kinase gsk3 (395 aa) [MASS=45130]	6.35	2
	NCU06279T0	NCU06279 | Neurospora crassa OR74A (finished) eukaryotic translation initiation factor 3 (475 aa) [MASS=54467]	5.06	2							NCU02806T0	NCU02806 | Neurospora crassa OR74A (finished) 14-3-3 family protein 7 (263 aa) [MASS=29329]	57.25	12		NCU04185T0	NCU04185 | Neurospora crassa OR74A (finished) protein kinase gsk3 (395 aa) [MASS=45130]	11.68	5
	NCU06279T0	NCU06279 | Neurospora crassa OR74A (finished) eukaryotic translation initiation factor 3 (475 aa) [MASS=54467]	13.92	5							NCU02806T0	NCU02806 | Neurospora crassa OR74A (finished) 14-3-3 family protein 7 (263 aa) [MASS=29329]	37.02	7		NCU04202T0	NCU04202 | Neurospora crassa OR74A (finished) nucleoside diphosphate kinase-1 (153 aa) [MASS=16900]	19.74	2
	NCU06404T0	NCU06404 | Neurospora crassa OR74A (finished) GTP-binding protein SAS1 (206 aa) [MASS=22555]	16.1	1							NCU02810T0	NCU02810 | Neurospora crassa OR74A (finished) eukaryotic translation initiation factor 2 gamma subunit (512 aa) [MASS=55437]	6.07	2		NCU04202T0	NCU04202 | Neurospora crassa OR74A (finished) nucleoside diphosphate kinase-1 (153 aa) [MASS=16900]	48.68	6
	NCU06431T0	NCU06431 | Neurospora crassa OR74A (finished) 40S ribosomal protein S22 (131 aa) [MASS=14820]	29.23	3							NCU02810T0	NCU02810 | Neurospora crassa OR74A (finished) eukaryotic translation initiation factor 2 gamma subunit (512 aa) [MASS=55437]	16.44	7		NCU04221T0	NCU04221 | Neurospora crassa OR74A (finished) trehalase-2 (745 aa) [MASS=85968]	4.57	3
	NCU06482T0	NCU06482 | Neurospora crassa OR74A (finished) pyruvate dehydrogenase E1 component alpha subunit (418 aa) [MASS=46139]	10.79	5							NCU02813T0	NCU02813 | Neurospora crassa OR74A (finished) eukaryotic translation initiation factor 3 subunit M (435 aa) [MASS=49702]	7.83	3		NCU04288T0	NCU04288 | Neurospora crassa OR74A (finished) Poly(A)+ RNA export protein (358 aa) [MASS=39171]	6.72	2
	NCU06482T0	NCU06482 | Neurospora crassa OR74A (finished) pyruvate dehydrogenase E1 component alpha subunit (418 aa) [MASS=46139]	21.82	9							NCU02813T0	NCU02813 | Neurospora crassa OR74A (finished) eukaryotic translation initiation factor 3 subunit M (435 aa) [MASS=49702]	14.52	6		NCU04304T0	NCU04304 | Neurospora crassa OR74A (finished) outer mitochondrial membrane protein porin (284 aa) [MASS=29999]	30.04	7
	NCU06512T0	NCU06512 | Neurospora crassa OR74A (finished) methionine synthase (770 aa) [MASS=86312]	10.53	8							NCU02829T0	NCU02829 | Neurospora crassa OR74A (finished) phosphomannomutase (274 aa) [MASS=30423]	11.72	2		NCU04331T0	NCU04331 | Neurospora crassa OR74A (finished) cytoplasmic ribosomal protein-4 (302 aa) [MASS=34411]	10.3	3
	NCU06512T0	NCU06512 | Neurospora crassa OR74A (finished) methionine synthase (770 aa) [MASS=86312]	12.74	8							NCU02839T0	NCU02839 | Neurospora crassa OR74A (finished) T-complex protein 1 (534 aa) [MASS=56808]	25.7	8		NCU04331T0	NCU04331 | Neurospora crassa OR74A (finished) cytoplasmic ribosomal protein-4 (302 aa) [MASS=34411]	22.59	5
	NCU06550T0	NCU06550 | Neurospora crassa OR74A (finished) pyridoxine 1 (309 aa) [MASS=32355]	13.64	3							NCU02839T0	NCU02839 | Neurospora crassa OR74A (finished) T-complex protein 1 (534 aa) [MASS=56808]	7.69	3		NCU04343T0	NCU04343 | Neurospora crassa OR74A (finished) DUF323 domain-containing protein (877 aa) [MASS=99024]	5.71	4
	NCU06550T0	NCU06550 | Neurospora crassa OR74A (finished) pyridoxine 1 (309 aa) [MASS=32355]	19.48	5							NCU02840T0	NCU02840 | Neurospora crassa OR74A (finished) 26S protease regulatory subunit 7 (440 aa) [MASS=48916]	24.15	10		NCU04385T0	NCU04385 | Neurospora crassa OR74A (finished) 3-isopropylmalate dehydratase (780 aa) [MASS=84799]	4.24	2
	NCU06606T0	NCU06606 | Neurospora crassa OR74A (finished) iron-sulfur subunit-1 (232 aa) [MASS=24771]	15.15	3							NCU02840T0	NCU02840 | Neurospora crassa OR74A (finished) 26S protease regulatory subunit 7 (440 aa) [MASS=48916]	11.62	5		NCU04404T0	NCU04404 | Neurospora crassa OR74A (finished) coatomer beta subunit (958 aa) [MASS=106395]	5.12	4
	NCU06630T0	NCU06630 | Neurospora crassa OR74A (finished) protein phosphatase-1 (328 aa) [MASS=37291]	6.73	2							NCU02887T0	NCU02887 | Neurospora crassa OR74A (finished) voltage-gated potassium channel beta-2 subunit (400 aa) [MASS=44470]	5.01	2		NCU04404T0	NCU04404 | Neurospora crassa OR74A (finished) coatomer beta subunit (958 aa) [MASS=106395]	7.21	6
	NCU06636T0	NCU06636 | Neurospora crassa OR74A (finished) cell division control protein 14 (288 aa) [MASS=31124]	13.24	3							NCU02887T0	NCU02887 | Neurospora crassa OR74A (finished) voltage-gated potassium channel beta-2 subunit (400 aa) [MASS=44470]	5.76	2		NCU04414T0	NCU04414 | Neurospora crassa OR74A (finished) hypothetical protein (461 aa) [MASS=51441]	22.17	8
	NCU06636T0	NCU06636 | Neurospora crassa OR74A (finished) cell division control protein 14 (288 aa) [MASS=31124]	13.24	3							NCU02905T0	NCU02905 | Neurospora crassa OR74A (finished) 60S ribosomal protein L23 (140 aa) [MASS=14699]	30.94	3		NCU04448T0	NCU04448 | Neurospora crassa OR74A (finished) T-complex protein 1 subunit alpha (567 aa) [MASS=61438]	4.42	2
	NCU06666T0	NCU06666 | Neurospora crassa OR74A (finished) inositol-3-phosphate synthase (538 aa) [MASS=58767]	3.91	2							NCU02948T0	NCU02948 | Neurospora crassa OR74A (finished) non-anchored cell wall protein-4 (206 aa) [MASS=21550]	20.49	3		NCU04448T0	NCU04448 | Neurospora crassa OR74A (finished) T-complex protein 1 subunit alpha (567 aa) [MASS=61438]	4.06	2
	NCU06712T0	NCU06712 | Neurospora crassa OR74A (finished) proteasome component PRE5 (266 aa) [MASS=29038]	10.57	2							NCU02954T0	NCU02954 | Neurospora crassa OR74A (finished) homoisocitrate dehydrogenase (358 aa) [MASS=38099]	19.61	5		NCU04552T0	NCU04552 | Neurospora crassa OR74A (finished) cytoplasmic ribosomal protein-5 (120 aa) [MASS=13546]	20.17	2
	NCU06724T0	NCU06724 | Neurospora crassa OR74A (finished) glutamine synthetase (363 aa) [MASS=40372]	5.8	2							NCU02954T0	NCU02954 | Neurospora crassa OR74A (finished) homoisocitrate dehydrogenase (358 aa) [MASS=38099]	14.29	4		NCU04552T0	NCU04552 | Neurospora crassa OR74A (finished) cytoplasmic ribosomal protein-5 (120 aa) [MASS=13546]	13.45	2
	NCU06743T0	NCU06743 | Neurospora crassa OR74A (finished) hypothetical protein (164 aa) [MASS=18432]	24.54	3							NCU02972T0	NCU02972 | Neurospora crassa OR74A (finished) hypothetical protein (764 aa) [MASS=91312]	5.37	3		NCU04553T0	NCU04553 | Neurospora crassa OR74A (finished) ubiquitin/cytoplasmic ribosomal protein-6 (155 aa) [MASS=17739]	28.57	1
	NCU06761T0	NCU06761 | Neurospora crassa OR74A (finished) sphingosine-1-phosphate lyase (577 aa) [MASS=63519]	12.85	6							NCU02972T0	NCU02972 | Neurospora crassa OR74A (finished) hypothetical protein (764 aa) [MASS=91312]	5.64	4		NCU04697T0	NCU04697 | Neurospora crassa OR74A (finished) cyanide hydratase (352 aa) [MASS=39526]	20.51	5
	NCU06783T0	NCU06783 | Neurospora crassa OR74A (finished) ATP citrate lyase (488 aa) [MASS=52969]	8.62	4							NCU03004T0	NCU03004 | Neurospora crassa OR74A (finished) pyruvate dehydrogenase E1 component (380 aa) [MASS=40934]	20.84	5		NCU04754T0	NCU04754 | Neurospora crassa OR74A (finished) branched-chain-amino-acid aminotransferase (406 aa) [MASS=44939]	13.83	4
	NCU06783T0	NCU06783 | Neurospora crassa OR74A (finished) ATP citrate lyase (488 aa) [MASS=52969]	8.42	4							NCU03004T0	NCU03004 | Neurospora crassa OR74A (finished) pyruvate dehydrogenase E1 component (380 aa) [MASS=40934]	13.46	4		NCU04779T0	NCU04779 | Neurospora crassa OR74A (finished) 60S ribosomal protein L8 (263 aa) [MASS=29367]	24.81	6
	NCU06785T0	NCU06785 | Neurospora crassa OR74A (finished) ATP-citrate synthase subunit 1 (671 aa) [MASS=72626]	6.57	3							NCU03009T0	NCU03009 | Neurospora crassa OR74A (finished) zuotin (446 aa) [MASS=50612]	7.42	2		NCU04779T0	NCU04779 | Neurospora crassa OR74A (finished) 60S ribosomal protein L8 (263 aa) [MASS=29367]	16.79	4
	NCU06785T0	NCU06785 | Neurospora crassa OR74A (finished) ATP-citrate synthase subunit 1 (671 aa) [MASS=72626]	28.06	13							NCU03009T0	NCU03009 | Neurospora crassa OR74A (finished) zuotin (446 aa) [MASS=50612]	7.42	2		NCU04856T0	NCU04856 | Neurospora crassa OR74A (finished) glutamine synthetase (367 aa) [MASS=40803]	9.84	3
	NCU06843T0	NCU06843 | Neurospora crassa OR74A (finished) 60S ribosomal protein L3 (393 aa) [MASS=44035]	13.01	5							NCU03038T0	NCU03038 | Neurospora crassa OR74A (finished) 40S ribosomal protein S13 (152 aa) [MASS=16873]	23.84	3		NCU04899T0	NCU04899 | Neurospora crassa OR74A (finished) malate dehydrogenase (337 aa) [MASS=35518]	6.55	2
	NCU06843T0	NCU06843 | Neurospora crassa OR74A (finished) 60S ribosomal protein L3 (393 aa) [MASS=44035]	19.9	7							NCU03038T0	NCU03038 | Neurospora crassa OR74A (finished) 40S ribosomal protein S13 (152 aa) [MASS=16873]	13.91	2		NCU04899T0	NCU04899 | Neurospora crassa OR74A (finished) malate dehydrogenase (337 aa) [MASS=35518]	27.08	8
	NCU06854T0	NCU06854 | Neurospora crassa OR74A (finished) RuvB-like helicase 2 (482 aa) [MASS=52243]	10.4	4							NCU03050T0	NCU03050 | Neurospora crassa OR74A (finished) ARP2/3 complex 34 kDa subunit (320 aa) [MASS=36463]	9.4	3		NCU04923T0	NCU04923 | Neurospora crassa OR74A (finished) Gld1 (332 aa) [MASS=37532]	7.85	2
	NCU06892T0	NCU06892 | Neurospora crassa OR74A (finished) 40S ribosomal protein S20 (118 aa) [MASS=13225]	23.08	3							NCU03050T0	NCU03050 | Neurospora crassa OR74A (finished) ARP2/3 complex 34 kDa subunit (320 aa) [MASS=36463]	15.36	5		NCU05041T0	NCU05041 | Neurospora crassa OR74A (finished) trehalose-phosphatase (1016 aa) [MASS=112902]	8.77	6
	NCU06943T0	NCU06943 | Neurospora crassa OR74A (finished) SIK1 (522 aa) [MASS=57573]	3.65	2							NCU03061T0	NCU03061 | Neurospora crassa OR74A (finished) translation initiation factor RLI1 (608 aa) [MASS=68492]	4.45	2		NCU05137T0	NCU05137 | Neurospora crassa OR74A (finished) non-anchored cell wall protein-1 (692 aa) [MASS=75678]	4.63	2
	NCU07014T0	NCU07014 | Neurospora crassa OR74A (finished) cytoplasmic ribosomal protein-3 (147 aa) [MASS=16942]	22.6	2							NCU03071T0	NCU03071 | Neurospora crassa OR74A (finished) MAP kinase kinase kinase OS4 (1368 aa) [MASS=155294]	24.58	21		NCU05234T0	NCU05234 | Neurospora crassa OR74A (finished) GTP-binding protein ryh1 (214 aa) [MASS=23408]	10.8	1
	NCU07020T0	NCU07020 | Neurospora crassa OR74A (finished) vacuolar protein sorting-associated protein vps17 (663 aa) [MASS=72808]	3.17	2							NCU03076T0	NCU03076 | Neurospora crassa OR74A (finished) delta-1-pyrroline-5-carboxylate dehydrogenase (602 aa) [MASS=65962]	6.82	4		NCU05269T1	NCU05269 | Neurospora crassa OR74A (finished) heat shock protein 88 (708 aa) [MASS=78673]	5.52	3
	NCU07027T0	NCU07027 | Neurospora crassa OR74A (finished) glycogen phosphorylase (888 aa) [MASS=100793]	6.76	6							NCU03100T0	NCU03100 | Neurospora crassa OR74A (finished) 6-phosphogluconate dehydrogenase (493 aa) [MASS=54225]	33.54	14		NCU05269T1	NCU05269 | Neurospora crassa OR74A (finished) heat shock protein 88 (708 aa) [MASS=78673]	7.36	4
	NCU07027T0	NCU07027 | Neurospora crassa OR74A (finished) glycogen phosphorylase (888 aa) [MASS=100793]	4.74	3							NCU03100T0	NCU03100 | Neurospora crassa OR74A (finished) 6-phosphogluconate dehydrogenase (493 aa) [MASS=54225]	35.16	13		NCU05270T0	NCU05270 | Neurospora crassa OR74A (finished) mitochondrial translation initiation factor IF-2 (1103 aa) [MASS=121477]	1.91	2
	NCU07112T0	NCU07112 | Neurospora crassa OR74A (finished) hypothetical protein (459 aa) [MASS=49035]	10.92	3							NCU03102T0	NCU03102 | Neurospora crassa OR74A (finished) 40S ribosomal protein S11 (162 aa) [MASS=18428]	11.18	2		NCU05275T0	NCU05275 | Neurospora crassa OR74A (finished) ubiquitin fusion protein (129 aa) [MASS=14637]	27.34	1
	NCU07117T0	NCU07117 | Neurospora crassa OR74A (finished) ornithine-N5-oxygenase (527 aa) [MASS=58249]	6.08	2							NCU03102T0	NCU03102 | Neurospora crassa OR74A (finished) 40S ribosomal protein S11 (162 aa) [MASS=18428]	24.84	5		NCU05295T0	NCU05295 | Neurospora crassa OR74A (finished) proteasome component PUP2 (246 aa) [MASS=26874]	16.33	3
	NCU07173T0	NCU07173 | Neurospora crassa OR74A (finished) ADP-ribosylation factor 6 (185 aa) [MASS=20847]	25.54	3							NCU03112T0	NCU03112 | Neurospora crassa OR74A (finished) NADH-cytochrome b5 reductase 2 (344 aa) [MASS=37641]	7.58	2		NCU05295T0	NCU05295 | Neurospora crassa OR74A (finished) proteasome component PUP2 (246 aa) [MASS=26874]	11.02	2
	NCU07182T0	NCU07182 | Neurospora crassa OR74A (finished) 40S ribosomal protein S24 (137 aa) [MASS=15562]	11.03	2							NCU03117T0	NCU03117 | Neurospora crassa OR74A (finished) inosine-5'-monophosphate dehydrogenase IMD2 (537 aa) [MASS=57159]	12.13	4		NCU05299T0	NCU05299 | Neurospora crassa OR74A (finished) NADH:ubiquinone oxidoreductase 29.9 (274 aa) [MASS=30862]	17.22	4
	NCU07281T0	NCU07281 | Neurospora crassa OR74A (finished) glucose-6-phosphate isomerase (562 aa) [MASS=61398]	5.53	3							NCU03117T0	NCU03117 | Neurospora crassa OR74A (finished) inosine-5'-monophosphate dehydrogenase IMD2 (537 aa) [MASS=57159]	8.58	3		NCU05304T0	NCU05304 | Neurospora crassa OR74A (finished) nuclear segregation protein (486 aa) [MASS=54715]	8.04	3
	NCU07281T0	NCU07281 | Neurospora crassa OR74A (finished) glucose-6-phosphate isomerase (562 aa) [MASS=61398]	2.85	2							NCU03118T0	NCU03118 | Neurospora crassa OR74A (finished) hypothetical protein (373 aa) [MASS=40876]	5.91	2		NCU05338T0	NCU05338 | Neurospora crassa OR74A (finished) hypothetical protein (105 aa) [MASS=11962]	22.12	2
	NCU07307T0	NCU07307 | Neurospora crassa OR74A (finished) fatty acid synthase beta subunit dehydratase (2093 aa) [MASS=232451]	3.92	7							NCU03124T0	NCU03124 | Neurospora crassa OR74A (finished) casein kinase II subunit alpha (337 aa) [MASS=39639]	6.85	2		NCU05363T0	NCU05363 | Neurospora crassa OR74A (finished) 26S protease regulatory subunit 8 (390 aa) [MASS=43584]	33.16	9
	NCU07307T0	NCU07307 | Neurospora crassa OR74A (finished) fatty acid synthase beta subunit dehydratase (2093 aa) [MASS=232451]	3.68	7							NCU03139T0	NCU03139 | Neurospora crassa OR74A (finished) histidine-3 (871 aa) [MASS=93836]	5.17	4		NCU05387T0	NCU05387 | Neurospora crassa OR74A (finished) hydrolase (477 aa) [MASS=51512]	4.62	2
	NCU07308T0	NCU07308 | Neurospora crassa OR74A (finished) fatty acid synthase alpha subunit reductase (1865 aa) [MASS=204931]	3.49	6							NCU03150T0	NCU03150 | Neurospora crassa OR74A (finished) 60S ribosomal protein L24 (157 aa) [MASS=17611]	11.54	2		NCU05390T0	NCU05390 | Neurospora crassa OR74A (finished) mitochondrial phosphate carrier protein (320 aa) [MASS=33320]	12.85	3
	NCU07308T0	NCU07308 | Neurospora crassa OR74A (finished) fatty acid synthase alpha subunit reductase (1865 aa) [MASS=204931]	1.93	3							NCU03150T0	NCU03150 | Neurospora crassa OR74A (finished) 60S ribosomal protein L24 (157 aa) [MASS=17611]	23.72	4		NCU05390T0	NCU05390 | Neurospora crassa OR74A (finished) mitochondrial phosphate carrier protein (320 aa) [MASS=33320]	42.01	10
	NCU07352T0	NCU07352 | Neurospora crassa OR74A (finished) hypothetical protein (318 aa) [MASS=34898]	15.14	4							NCU03151T0	NCU03151 | Neurospora crassa OR74A (finished) peroxisomal membrane protein (167 aa) [MASS=17814]	14.46	2		NCU05400T0	NCU05400 | Neurospora crassa OR74A (finished) hypothetical protein (1038 aa) [MASS=113015]	3.57	2
	NCU07366T0	NCU07366 | Neurospora crassa OR74A (finished) glucosamine-fructose-6-phosphate aminotransferase (701 aa) [MASS=77963]	7	4							NCU03174T1	NCU03174 | Neurospora crassa OR74A (finished) hypothetical protein (442 aa) [MASS=48797]	10.88	2		NCU05425T0	NCU05425 | Neurospora crassa OR74A (finished) 2-oxoglutarate dehydrogenase E1 component (1044 aa) [MASS=117474]	3.26	3
	NCU07366T0	NCU07366 | Neurospora crassa OR74A (finished) glucosamine-fructose-6-phosphate aminotransferase (701 aa) [MASS=77963]	11.14	6							NCU03263T0	NCU03263 | Neurospora crassa OR74A (finished) transmembrane protein (1494 aa) [MASS=164502]	4.15	5		NCU05425T0	NCU05425 | Neurospora crassa OR74A (finished) 2-oxoglutarate dehydrogenase E1 component (1044 aa) [MASS=117474]	5.08	5
	NCU07367T0	NCU07367 | Neurospora crassa OR74A (finished) proteasome 26S subunit (391 aa) [MASS=43625]	12.82	3							NCU03297T1	NCU03297 | Neurospora crassa OR74A (finished) cytochrome c peroxidase (359 aa) [MASS=39818]	7.82	2		NCU05430T0	NCU05430 | Neurospora crassa OR74A (finished) ATP synthase beta subunit (520 aa) [MASS=55533]	31.02	12
	NCU07408T1	NCU07408 | Neurospora crassa OR74A (finished) 60S ribosomal protein P0 (314 aa) [MASS=33534]	16.93	3							NCU03297T1	NCU03297 | Neurospora crassa OR74A (finished) cytochrome c peroxidase (359 aa) [MASS=39818]	32.4	8		NCU05430T0	NCU05430 | Neurospora crassa OR74A (finished) ATP synthase beta subunit (520 aa) [MASS=55533]	43.55	15
	NCU07420T0	NCU07420 | Neurospora crassa OR74A (finished) eIF4A (398 aa) [MASS=44844]	6.3	2							NCU03300T0	NCU03300 | Neurospora crassa OR74A (finished) DNA damage checkpoint protein rad24 (248 aa) [MASS=27967]	53.85	8		NCU05454T0	NCU05454 | Neurospora crassa OR74A (finished) glycerol-3-phosphate dehydrogenase (695 aa) [MASS=76907]	5.33	3
	NCU07420T0	NCU07420 | Neurospora crassa OR74A (finished) eIF4A (398 aa) [MASS=44844]	16.88	5							NCU03300T0	NCU03300 | Neurospora crassa OR74A (finished) DNA damage checkpoint protein rad24 (248 aa) [MASS=27967]	34.82	6		NCU05488T0	NCU05488 | Neurospora crassa OR74A (finished) RNA-binding protein Vip1 (284 aa) [MASS=30322]	16.61	4
	NCU07550T0	NCU07550 | Neurospora crassa OR74A (finished) triosephosphate isomerase (249 aa) [MASS=27234]	14.11	3							NCU03304T0	NCU03304 | Neurospora crassa OR74A (finished) proteasome component PUP3 (206 aa) [MASS=22525]	13.17	2		NCU05526T0	NCU05526 | Neurospora crassa OR74A (finished) lysine-5 (426 aa) [MASS=46325]	40.71	13
	NCU07562T0	NCU07562 | Neurospora crassa OR74A (finished) 60S ribosomal protein L43 (93 aa) [MASS=10133]	26.09	2							NCU03310T0	NCU03310 | Neurospora crassa OR74A (finished) prohibitin-2 (311 aa) [MASS=34095]	11.94	3		NCU05554T0	NCU05554 | Neurospora crassa OR74A (finished) 60S ribosomal protein L13 (215 aa) [MASS=23877]	23.83	4
	NCU07567T0	NCU07567 | Neurospora crassa OR74A (finished) T-complex protein 1 subunit theta (548 aa) [MASS=59313]	12.25	6							NCU03310T0	NCU03310 | Neurospora crassa OR74A (finished) prohibitin-2 (311 aa) [MASS=34095]	18.71	4		NCU05554T0	NCU05554 | Neurospora crassa OR74A (finished) 60S ribosomal protein L13 (215 aa) [MASS=23877]	23.83	4
	NCU07659T0	NCU07659 | Neurospora crassa OR74A (finished) pyruvate dehydrogenase complex (459 aa) [MASS=48619]	5.24	2							NCU03339T0	NCU03339 | Neurospora crassa OR74A (finished) glutathione reductase (504 aa) [MASS=54010]	5.77	2		NCU05716T0	NCU05716 | Neurospora crassa OR74A (finished) hypothetical protein (301 aa) [MASS=33548]	5.67	2
	NCU07659T0	NCU07659 | Neurospora crassa OR74A (finished) pyruvate dehydrogenase complex (459 aa) [MASS=48619]	16.16	4							NCU03360T0	NCU03360 | Neurospora crassa OR74A (finished) hypothetical protein (944 aa) [MASS=104090]	3.92	2		NCU05770T0	NCU05770 | Neurospora crassa OR74A (finished) peroxidase/catalase 2 (754 aa) [MASS=83379]	4.12	2
	NCU07697T0	NCU07697 | Neurospora crassa OR74A (finished) isocitrate dehydrogenase subunit 2 (380 aa) [MASS=40986]	10.55	4							NCU03387T0	NCU03387 | Neurospora crassa OR74A (finished) vesicular-fusion protein SEC18 (854 aa) [MASS=91727]	9.96	5		NCU05770T0	NCU05770 | Neurospora crassa OR74A (finished) peroxidase/catalase 2 (754 aa) [MASS=83379]	6.11	3
	NCU07697T0	NCU07697 | Neurospora crassa OR74A (finished) isocitrate dehydrogenase subunit 2 (380 aa) [MASS=40986]	11.61	4							NCU03387T0	NCU03387 | Neurospora crassa OR74A (finished) vesicular-fusion protein SEC18 (854 aa) [MASS=91727]	2.7	2		NCU05804T0	NCU05804 | Neurospora crassa OR74A (finished) 60S ribosomal protein L19 (193 aa) [MASS=22348]	20.31	4
	NCU07700T0	NCU07700 | Neurospora crassa OR74A (finished) colonial temperature-sensitive-3 (845 aa) [MASS=93261]	16	12							NCU03393T0	NCU03393 | Neurospora crassa OR74A (finished) ribosome-associated protein (291 aa) [MASS=31500]	15.17	4		NCU05804T0	NCU05804 | Neurospora crassa OR74A (finished) 60S ribosomal protein L19 (193 aa) [MASS=22348]	20.31	4
	NCU07700T0	NCU07700 | Neurospora crassa OR74A (finished) colonial temperature-sensitive-3 (845 aa) [MASS=93261]	24.29	15							NCU03393T0	NCU03393 | Neurospora crassa OR74A (finished) ribosome-associated protein (291 aa) [MASS=31500]	18.28	5		NCU05810T0	NCU05810 | Neurospora crassa OR74A (finished) cross pathway control-2 (317 aa) [MASS=35116]	27.22	7
	NCU07721T0	NCU07721 | Neurospora crassa OR74A (finished) 26S proteasome regulatory subunit rpn1 (903 aa) [MASS=100251]	9.2	7							NCU03425T0	NCU03425 | Neurospora crassa OR74A (finished) threonine synthase (554 aa) [MASS=61509]	4.16	2		NCU05810T0	NCU05810 | Neurospora crassa OR74A (finished) cross pathway control-2 (317 aa) [MASS=35116]	25.32	6
	NCU07721T0	NCU07721 | Neurospora crassa OR74A (finished) 26S proteasome regulatory subunit rpn1 (903 aa) [MASS=100251]	4.66	4							NCU03482T0	NCU03482 | Neurospora crassa OR74A (finished) RuvB-like helicase 1 (459 aa) [MASS=49811]	23.36	7		NCU05850T0	NCU05850 | Neurospora crassa OR74A (finished) rubredoxin-NAD(+) reductase (612 aa) [MASS=65490]	4.91	2
	NCU07774T0	NCU07774 | Neurospora crassa OR74A (finished) GTP cyclohydrolase-1 (314 aa) [MASS=34471]	7.35	2							NCU03482T0	NCU03482 | Neurospora crassa OR74A (finished) RuvB-like helicase 1 (459 aa) [MASS=49811]	5.02	2		NCU05889T0	NCU05889 | Neurospora crassa OR74A (finished) eukaryotic translation initiation factor 3 subunit 6 (444 aa) [MASS=51050]	22.12	8
	NCU07807T1	NCU07807 | Neurospora crassa OR74A (finished) fructose bisphosphate aldolase (363 aa) [MASS=39889]	7.73	2							NCU03488T0	NCU03488 | Neurospora crassa OR74A (finished) pyrimidine-4 (398 aa) [MASS=43903]	7.05	2		NCU05937T0	NCU05937 | Neurospora crassa OR74A (finished) GDP-mannose pyrophosphorylase (452 aa) [MASS=49872]	5.1	2
	NCU07807T1	NCU07807 | Neurospora crassa OR74A (finished) fructose bisphosphate aldolase (363 aa) [MASS=39889]	13.26	4							NCU03488T0	NCU03488 | Neurospora crassa OR74A (finished) pyrimidine-4 (398 aa) [MASS=43903]	14.86	6		NCU05937T0	NCU05937 | Neurospora crassa OR74A (finished) GDP-mannose pyrophosphorylase (452 aa) [MASS=49872]	14.41	5
	NCU07826T0	NCU07826 | Neurospora crassa OR74A (finished) 40S ribosomal protein S19 (150 aa) [MASS=16670]	16.78	2							NCU03500T0	NCU03500 | Neurospora crassa OR74A (finished) aminotransferase (518 aa) [MASS=57617]	5.22	2		NCU05974T0	NCU05974 | Neurospora crassa OR74A (finished) cell wall glucanosyltransferase Mwg1 (365 aa) [MASS=38491]	17.58	6
	NCU07826T0	NCU07826 | Neurospora crassa OR74A (finished) 40S ribosomal protein S19 (150 aa) [MASS=16670]	20.13	2							NCU03500T0	NCU03500 | Neurospora crassa OR74A (finished) aminotransferase (518 aa) [MASS=57617]	7.35	3		NCU06003T0	NCU06003 | Neurospora crassa OR74A (finished) mannose-1-phosphate guanyltransferase (365 aa) [MASS=40053]	12.36	3
	NCU07829T0	NCU07829 | Neurospora crassa OR74A (finished) 60S ribosomal protein L7 (249 aa) [MASS=28687]	22.98	5							NCU03515T0	NCU03515 | Neurospora crassa OR74A (finished) cell division control protein 10 (338 aa) [MASS=38658]	16.02	3		NCU06031T0	NCU06031 | Neurospora crassa OR74A (finished) mitochondrial peroxiredoxin PRX1 (226 aa) [MASS=25112]	11.11	2
	NCU07829T0	NCU07829 | Neurospora crassa OR74A (finished) 60S ribosomal protein L7 (249 aa) [MASS=28687]	26.61	6							NCU03515T0	NCU03515 | Neurospora crassa OR74A (finished) cell division control protein 10 (338 aa) [MASS=38658]	17.51	4		NCU06047T0	NCU06047 | Neurospora crassa OR74A (finished) 40S ribosomal protein S2 (266 aa) [MASS=28756]	35.09	7
	NCU07830T0	NCU07830 | Neurospora crassa OR74A (finished) cytoplasmic ribosomal protein-2 (151 aa) [MASS=15997]	16	2							NCU03539T0	NCU03539 | Neurospora crassa OR74A (finished) unknown-24 (930 aa) [MASS=103803]	3.23	2		NCU06047T0	NCU06047 | Neurospora crassa OR74A (finished) 40S ribosomal protein S2 (266 aa) [MASS=28756]	40.38	9
	NCU07830T0	NCU07830 | Neurospora crassa OR74A (finished) cytoplasmic ribosomal protein-2 (151 aa) [MASS=15997]	53.33	6							NCU03548T0	NCU03548 | Neurospora crassa OR74A (finished) hypothetical protein (591 aa) [MASS=64087]	3.73	2		NCU06075T1	NCU06075 | Neurospora crassa OR74A (finished) pyruvate kinase (528 aa) [MASS=57870]	17.27	8
	NCU07831T0	NCU07831 | Neurospora crassa OR74A (finished) eukaryotic translation initiation factor 3 (873 aa) [MASS=98399]	6.19	5							NCU03559T0	NCU03559 | Neurospora crassa OR74A (finished) ubiquinol-cytochrome c reductase complex core protein 2 precursor (455 aa) [MASS=46981]	14.32	4		NCU06075T1	NCU06075 | Neurospora crassa OR74A (finished) pyruvate kinase (528 aa) [MASS=57870]	51.42	22
	NCU07831T0	NCU07831 | Neurospora crassa OR74A (finished) eukaryotic translation initiation factor 3 (873 aa) [MASS=98399]	6.88	5							NCU03559T0	NCU03559 | Neurospora crassa OR74A (finished) ubiquinol-cytochrome c reductase complex core protein 2 precursor (455 aa) [MASS=46981]	13	4		NCU06110T2	NCU06110 | Neurospora crassa OR74A (finished) thiazole biosynthetic enzyme (345 aa) [MASS=36864]	14.24	3
	NCU07857T0	NCU07857 | Neurospora crassa OR74A (finished) 60S ribosomal protein L34 (118 aa) [MASS=13194]	10.26	2							NCU03565T0	NCU03565 | Neurospora crassa OR74A (finished) ribosomal protein L26 (137 aa) [MASS=15331]	21.32	2		NCU06110T2	NCU06110 | Neurospora crassa OR74A (finished) thiazole biosynthetic enzyme (345 aa) [MASS=36864]	34.88	8
	NCU07904T0	NCU07904 | Neurospora crassa OR74A (finished) short chain dehydrogenase/reductase (303 aa) [MASS=33397]	16.89	4							NCU03565T0	NCU03565 | Neurospora crassa OR74A (finished) ribosomal protein L26 (137 aa) [MASS=15331]	25.74	4		NCU06187T0	NCU06187 | Neurospora crassa OR74A (finished) adenylosuccinate lyase (483 aa) [MASS=54378]	4.98	2
	NCU07914T0	NCU07914 | Neurospora crassa OR74A (finished) phosphoglycerate kinase (419 aa) [MASS=45057]	10.77	4							NCU03576T0	NCU03576 | Neurospora crassa OR74A (finished) conidiophore development protein hymA (371 aa) [MASS=42812]	24.67	8		NCU06210T0	NCU06210 | Neurospora crassa OR74A (finished) hypothetical protein (151 aa) [MASS=15979]	12.67	2
	NCU07914T0	NCU07914 | Neurospora crassa OR74A (finished) phosphoglycerate kinase (419 aa) [MASS=45057]	31.82	11							NCU03576T0	NCU03576 | Neurospora crassa OR74A (finished) conidiophore development protein hymA (371 aa) [MASS=42812]	26.31	10		NCU06210T0	NCU06210 | Neurospora crassa OR74A (finished) hypothetical protein (151 aa) [MASS=15979]	24	4
	NCU07922T0	NCU07922 | Neurospora crassa OR74A (finished) elongation factor 3 (1057 aa) [MASS=117109]	3.5	3							NCU03606T0	NCU03606 | Neurospora crassa OR74A (finished) replication factor-A protein 1 (611 aa) [MASS=68625]	33.77	15		NCU06226T0	NCU06226 | Neurospora crassa OR74A (finished) 60S ribosomal protein L25 (157 aa) [MASS=17119]	16.03	2
	NCU07922T0	NCU07922 | Neurospora crassa OR74A (finished) elongation factor 3 (1057 aa) [MASS=117109]	5.3	5							NCU03606T0	NCU03606 | Neurospora crassa OR74A (finished) replication factor-A protein 1 (611 aa) [MASS=68625]	3.93	2		NCU06226T0	NCU06226 | Neurospora crassa OR74A (finished) 60S ribosomal protein L25 (157 aa) [MASS=17119]	33.33	4
	NCU07929T0	NCU07929 | Neurospora crassa OR74A (finished) eukaryotic translation initiation factor 3 subunit 3 (360 aa) [MASS=40370]	4.46	2							NCU03608T0	NCU03608 | Neurospora crassa OR74A (finished) ketol-acid reductoisomerase (403 aa) [MASS=44623]	29.6	9		NCU06232T0	NCU06232 | Neurospora crassa OR74A (finished) leucine-1 (369 aa) [MASS=38661]	13.59	4
	NCU07982T0	NCU07982 | Neurospora crassa OR74A (finished) acetolactate synthase (690 aa) [MASS=74620]	4.5	2							NCU03608T0	NCU03608 | Neurospora crassa OR74A (finished) ketol-acid reductoisomerase (403 aa) [MASS=44623]	33.33	11		NCU06265T0	NCU06265 | Neurospora crassa OR74A (finished) hypothetical protein (888 aa) [MASS=98423]	2.71	2
	NCU08008T0	NCU08008 | Neurospora crassa OR74A (finished) adenylyl cyclase-associated protein (523 aa) [MASS=56247]	5.94	2							NCU03611T0	NCU03611 | Neurospora crassa OR74A (finished) chitin synthase (918 aa) [MASS=102692]	15.92	7		NCU06265T0	NCU06265 | Neurospora crassa OR74A (finished) hypothetical protein (888 aa) [MASS=98423]	2.71	2
	NCU08280T0	NCU08280 | Neurospora crassa OR74A (finished) squalene epoxidase (529 aa) [MASS=57349]	8.9	3							NCU03616T0	NCU03616 | Neurospora crassa OR74A (finished) semicolonial-7 (230 aa) [MASS=25350]	11.35	2		NCU06279T0	NCU06279 | Neurospora crassa OR74A (finished) eukaryotic translation initiation factor 3 (475 aa) [MASS=54467]	5.06	2
	NCU08287T0	NCU08287 | Neurospora crassa OR74A (finished) pyrABCN (1833 aa) [MASS=202675]	9.88	14							NCU03703T0	NCU03703 | Neurospora crassa OR74A (finished) 60S ribosomal protein L17 (187 aa) [MASS=20764]	30.65	6		NCU06279T0	NCU06279 | Neurospora crassa OR74A (finished) eukaryotic translation initiation factor 3 (475 aa) [MASS=54467]	16.67	6
	NCU08287T0	NCU08287 | Neurospora crassa OR74A (finished) pyrABCN (1833 aa) [MASS=202675]	12.66	18							NCU03703T0	NCU03703 | Neurospora crassa OR74A (finished) 60S ribosomal protein L17 (187 aa) [MASS=20764]	20.97	4		NCU06431T0	NCU06431 | Neurospora crassa OR74A (finished) 40S ribosomal protein S22 (131 aa) [MASS=14820]	23.08	2
	NCU08330T0	NCU08330 | Neurospora crassa OR74A (finished) hypothetical protein (291 aa) [MASS=31553]	9.66	3							NCU03704T0	NCU03704 | Neurospora crassa OR74A (finished) ubiquitin carboxyl-terminal hydrolase 2 (332 aa) [MASS=37061]	7.25	2		NCU06431T0	NCU06431 | Neurospora crassa OR74A (finished) 40S ribosomal protein S22 (131 aa) [MASS=14820]	54.62	6
	NCU08332T0	NCU08332 | Neurospora crassa OR74A (finished) hexagonal-1 (177 aa) [MASS=19127]	11.36	2							NCU03711T0	NCU03711 | Neurospora crassa OR74A (finished) GTP-binding protein ypt7 (206 aa) [MASS=23128]	13.17	2		NCU06432T0	NCU06432 | Neurospora crassa OR74A (finished) 40S ribosomal protein S12 (148 aa) [MASS=16230]	25.85	3
	NCU08332T0	NCU08332 | Neurospora crassa OR74A (finished) hexagonal-1 (177 aa) [MASS=19127]	40.34	5							NCU03711T0	NCU03711 | Neurospora crassa OR74A (finished) GTP-binding protein ypt7 (206 aa) [MASS=23128]	9.76	2		NCU06482T0	NCU06482 | Neurospora crassa OR74A (finished) pyruvate dehydrogenase E1 component alpha subunit (418 aa) [MASS=46139]	6.47	3
	NCU08336T0	NCU08336 | Neurospora crassa OR74A (finished) succinate dehydrogenase flavoprotein subunit (649 aa) [MASS=71005]	8.64	4							NCU03737T0	NCU03737 | Neurospora crassa OR74A (finished) elongation factor Tu (438 aa) [MASS=47848]	16.48	5		NCU06482T0	NCU06482 | Neurospora crassa OR74A (finished) pyruvate dehydrogenase E1 component alpha subunit (418 aa) [MASS=46139]	22.3	9
	NCU08336T0	NCU08336 | Neurospora crassa OR74A (finished) succinate dehydrogenase flavoprotein subunit (649 aa) [MASS=71005]	37.96	17							NCU03737T0	NCU03737 | Neurospora crassa OR74A (finished) elongation factor Tu (438 aa) [MASS=47848]	14.19	6		NCU06512T0	NCU06512 | Neurospora crassa OR74A (finished) methionine synthase (770 aa) [MASS=86312]	10.27	7
	NCU08339T0	NCU08339 | Neurospora crassa OR74A (finished) endosomal P24B protein (204 aa) [MASS=23364]	8.87	2							NCU03739T0	NCU03739 | Neurospora crassa OR74A (finished) ERP38 protein (370 aa) [MASS=39282]	22.22	5		NCU06512T0	NCU06512 | Neurospora crassa OR74A (finished) methionine synthase (770 aa) [MASS=86312]	21.85	14
	NCU08340T1	NCU08340 | Neurospora crassa OR74A (finished) ADP-ribosylation factor 1 (186 aa) [MASS=20979]	24.86	4							NCU03748T0	NCU03748 | Neurospora crassa OR74A (finished) saccharopine dehydrogenase (449 aa) [MASS=49059]	12.95	5		NCU06550T0	NCU06550 | Neurospora crassa OR74A (finished) pyridoxine 1 (309 aa) [MASS=32355]	30.84	8
	NCU08344T0	NCU08344 | Neurospora crassa OR74A (finished) 60s ribosomal protein (123 aa) [MASS=14065]	16.39	2							NCU03749T1	NCU03749 | Neurospora crassa OR74A (finished) hydroxyacylglutathione hydrolase (283 aa) [MASS=31338]	31.91	6		NCU06579T0	NCU06579 | Neurospora crassa OR74A (finished) hypothetical protein (1604 aa) [MASS=178112]	16.66	17
	NCU08389T0	NCU08389 | Neurospora crassa OR74A (finished) 60S ribosomal protein L20 (175 aa) [MASS=20343]	29.31	4							NCU03749T1	NCU03749 | Neurospora crassa OR74A (finished) hydroxyacylglutathione hydrolase (283 aa) [MASS=31338]	43.62	10		NCU06605T0	NCU06605 | Neurospora crassa OR74A (finished) DNA damage-binding protein 1 (1159 aa) [MASS=128646]	3.63	3
	NCU08471T0	NCU08471 | Neurospora crassa OR74A (finished) succinyl-CoA ligase beta-chain (448 aa) [MASS=48210]	6.94	3							NCU03757T0	NCU03757 | Neurospora crassa OR74A (finished) 60S ribosomal protein L4-A (362 aa) [MASS=38814]	36.01	10		NCU06630T0	NCU06630 | Neurospora crassa OR74A (finished) protein phosphatase-1 (328 aa) [MASS=37291]	6.73	2
	NCU08471T0	NCU08471 | Neurospora crassa OR74A (finished) succinyl-CoA ligase beta-chain (448 aa) [MASS=48210]	9.84	4							NCU03757T0	NCU03757 | Neurospora crassa OR74A (finished) 60S ribosomal protein L4-A (362 aa) [MASS=38814]	39.06	11		NCU06636T0	NCU06636 | Neurospora crassa OR74A (finished) cell division control protein 14 (288 aa) [MASS=31124]	12.65	4
	NCU08500T0	NCU08500 | Neurospora crassa OR74A (finished) 40S ribosomal protein S8 (203 aa) [MASS=23011]	27.23	4							NCU03779T0	NCU03779 | Neurospora crassa OR74A (finished) dihydroxyacetone kinase-1 (650 aa) [MASS=68106]	5.08	2		NCU06636T0	NCU06636 | Neurospora crassa OR74A (finished) cell division control protein 14 (288 aa) [MASS=31124]	22.65	6
	NCU08502T0	NCU08502 | Neurospora crassa OR74A (finished) 40S ribosomal protein S6 (240 aa) [MASS=27331]	20.5	5							NCU03781T0	NCU03781 | Neurospora crassa OR74A (finished) CobW domain-containing protein (387 aa) [MASS=42425]	8.29	2		NCU06652T0	NCU06652 | Neurospora crassa OR74A (finished) S-(hydroxymethyl)glutathione dehydrogenase (381 aa) [MASS=40098]	2.63	2
	NCU08502T0	NCU08502 | Neurospora crassa OR74A (finished) 40S ribosomal protein S6 (240 aa) [MASS=27331]	37.24	8							NCU03795T0	NCU03795 | Neurospora crassa OR74A (finished) cell division control protein 12 (386 aa) [MASS=44558]	17.66	5		NCU06666T0	NCU06666 | Neurospora crassa OR74A (finished) inositol-3-phosphate synthase (538 aa) [MASS=58767]	18.81	8
	NCU08515T0	NCU08515 | Neurospora crassa OR74A (finished) vacuolar membrane ATPase-2 (514 aa) [MASS=56808]	6.43	3							NCU03806T0	NCU03806 | Neurospora crassa OR74A (finished) ribosomal protein L27a.e (150 aa) [MASS=16597]	11.41	2		NCU06687T0	NCU06687 | Neurospora crassa OR74A (finished) glycogen synthase-1 (707 aa) [MASS=80906]	5.52	4
	NCU08515T0	NCU08515 | Neurospora crassa OR74A (finished) vacuolar membrane ATPase-2 (514 aa) [MASS=56808]	17.15	7							NCU03813T0	NCU03813 | Neurospora crassa OR74A (finished) formate dehydrogenase (376 aa) [MASS=40956]	9.87	3		NCU06702T0	NCU06702 | Neurospora crassa OR74A (finished) yop-1 (169 aa) [MASS=19022]	13.1	2
	NCU08535T0	NCU08535 | Neurospora crassa OR74A (finished) acetyl-CoA carboxylase (2276 aa) [MASS=254561]	0.79	2							NCU03813T0	NCU03813 | Neurospora crassa OR74A (finished) formate dehydrogenase (376 aa) [MASS=40956]	5.87	2		NCU06712T0	NCU06712 | Neurospora crassa OR74A (finished) proteasome component PRE5 (266 aa) [MASS=29038]	20	4
	NCU08550T0	NCU08550 | Neurospora crassa OR74A (finished) hypothetical protein (288 aa) [MASS=31723]	6.27	2							NCU03826T0	NCU03826 | Neurospora crassa OR74A (finished) elongation factor 1-gamma (409 aa) [MASS=45741]	33.82	12		NCU06712T0	NCU06712 | Neurospora crassa OR74A (finished) proteasome component PRE5 (266 aa) [MASS=29038]	15.47	3
	NCU08620T0	NCU08620 | Neurospora crassa OR74A (finished) 40S ribosomal protein S16 (143 aa) [MASS=15723]	29.58	4							NCU03826T0	NCU03826 | Neurospora crassa OR74A (finished) elongation factor 1-gamma (409 aa) [MASS=45741]	20.1	9		NCU06743T0	NCU06743 | Neurospora crassa OR74A (finished) hypothetical protein (164 aa) [MASS=18432]	11.66	2
	NCU08693T0	NCU08693 | Neurospora crassa OR74A (finished) heat shock protein 70-5 (669 aa) [MASS=72731]	23.2	12							NCU03857T0	NCU03857 | Neurospora crassa OR74A (finished) hypothetical protein (463 aa) [MASS=51848]	40.69	16		NCU06743T0	NCU06743 | Neurospora crassa OR74A (finished) hypothetical protein (164 aa) [MASS=18432]	34.97	6
	NCU08693T0	NCU08693 | Neurospora crassa OR74A (finished) heat shock protein 70-5 (669 aa) [MASS=72731]	30.69	15							NCU03857T0	NCU03857 | Neurospora crassa OR74A (finished) hypothetical protein (463 aa) [MASS=51848]	26.41	10		NCU06764T0	NCU06764 | Neurospora crassa OR74A (finished) 20S proteasome subunit Y7 (287 aa) [MASS=30969]	12.24	3
	NCU08791T0	NCU08791 | Neurospora crassa OR74A (finished) catalase-1 (766 aa) [MASS=85515]	2.75	2							NCU03876T0	NCU03876 | Neurospora crassa OR74A (finished) eukaryotic translation initiation factor 3 subunit 2 (347 aa) [MASS=38796]	10.98	3		NCU06783T0	NCU06783 | Neurospora crassa OR74A (finished) ATP citrate lyase (488 aa) [MASS=52969]	4.72	2
	NCU08875T0	NCU08875 | Neurospora crassa OR74A (finished) Cullin binding protein CanA (1349 aa) [MASS=146431]	1.93	2							NCU03876T0	NCU03876 | Neurospora crassa OR74A (finished) eukaryotic translation initiation factor 3 subunit 2 (347 aa) [MASS=38796]	17.34	5		NCU06783T0	NCU06783 | Neurospora crassa OR74A (finished) ATP citrate lyase (488 aa) [MASS=52969]	27.72	11
	NCU08878T0	NCU08878 | Neurospora crassa OR74A (finished) TEM1 (315 aa) [MASS=35052]	23.57	6							NCU03886T0	NCU03886 | Neurospora crassa OR74A (finished) PH domain-containing protein (499 aa) [MASS=54547]	5.02	2		NCU06785T0	NCU06785 | Neurospora crassa OR74A (finished) ATP-citrate synthase subunit 1 (671 aa) [MASS=72626]	14.48	7
	NCU08878T0	NCU08878 | Neurospora crassa OR74A (finished) TEM1 (315 aa) [MASS=35052]	28.66	7							NCU03888T0	NCU03888 | Neurospora crassa OR74A (finished) DUF500 and SH3 domain-containing protein (414 aa) [MASS=43055]	26.15	8		NCU06785T0	NCU06785 | Neurospora crassa OR74A (finished) ATP-citrate synthase subunit 1 (671 aa) [MASS=72626]	40.9	18
	NCU08897T0	NCU08897 | Neurospora crassa OR74A (finished) protein transporter SEC61 subunit alpha (477 aa) [MASS=52311]	3.78	2							NCU03888T0	NCU03888 | Neurospora crassa OR74A (finished) DUF500 and SH3 domain-containing protein (414 aa) [MASS=43055]	16.22	5		NCU06843T0	NCU06843 | Neurospora crassa OR74A (finished) 60S ribosomal protein L3 (393 aa) [MASS=44035]	22.45	8
	NCU08935T0	NCU08935 | Neurospora crassa OR74A (finished) peroxisomal-coenzyme A synthetase (523 aa) [MASS=57029]	9.2	4							NCU03893T0	NCU03893 | Neurospora crassa OR74A (finished) short-chain dehydrogenase/reductase SDR (365 aa) [MASS=38786]	13.74	4		NCU06843T0	NCU06843 | Neurospora crassa OR74A (finished) 60S ribosomal protein L3 (393 aa) [MASS=44035]	17.09	6
	NCU08946T0	NCU08946 | Neurospora crassa OR74A (finished) hypothetical protein (277 aa) [MASS=30282]	12.32	3							NCU03897T0	NCU03897 | Neurospora crassa OR74A (finished) RNA binding effector protein Scp160 (1284 aa) [MASS=140355]	7.72	8		NCU06854T0	NCU06854 | Neurospora crassa OR74A (finished) RuvB-like helicase 2 (482 aa) [MASS=52243]	6.44	3
	NCU08946T0	NCU08946 | Neurospora crassa OR74A (finished) hypothetical protein (277 aa) [MASS=30282]	30.43	8							NCU03897T0	NCU03897 | Neurospora crassa OR74A (finished) RNA binding effector protein Scp160 (1284 aa) [MASS=140355]	10.52	11		NCU06854T0	NCU06854 | Neurospora crassa OR74A (finished) RuvB-like helicase 2 (482 aa) [MASS=52243]	4.16	2
	NCU08957T0	NCU08957 | Neurospora crassa OR74A (finished) hypothetical protein (1402 aa) [MASS=157870]	3.35	4							NCU03922T0	NCU03922 | Neurospora crassa OR74A (finished) hydroxymethylglutaryl-CoA synthase (455 aa) [MASS=50187]	5.29	2		NCU06892T0	NCU06892 | Neurospora crassa OR74A (finished) 40S ribosomal protein S20 (118 aa) [MASS=13225]	17.09	2
	NCU08957T0	NCU08957 | Neurospora crassa OR74A (finished) hypothetical protein (1402 aa) [MASS=157870]	8.57	9							NCU03949T0	NCU03949 | Neurospora crassa OR74A (finished) FMN-dependent 2-nitropropane dioxygenase (379 aa) [MASS=39916]	21.96	6		NCU06970T0	NCU06970 | Neurospora crassa OR74A (finished) ribose-phosphate pyrophosphokinase II (324 aa) [MASS=34939]	7.74	2
	NCU08964T0	NCU08964 | Neurospora crassa OR74A (finished) 60S ribosomal protein L10 (222 aa) [MASS=25325]	22.62	5							NCU03949T0	NCU03949 | Neurospora crassa OR74A (finished) FMN-dependent 2-nitropropane dioxygenase (379 aa) [MASS=39916]	24.6	7		NCU07014T0	NCU07014 | Neurospora crassa OR74A (finished) cytoplasmic ribosomal protein-3 (147 aa) [MASS=16942]	36.3	4
	NCU09041T0	NCU09041 | Neurospora crassa OR74A (finished) L-xylulose reductase (272 aa) [MASS=28805]	8.12	2							NCU03953T0	NCU03953 | Neurospora crassa OR74A (finished) NADH:ubiquinone oxidoreductase 19.3 (227 aa) [MASS=24972]	10.18	2		NCU07024T0	NCU07024 | Neurospora crassa OR74A (finished) osmotic sensitive-2 (359 aa) [MASS=41243]	13.69	4
	NCU09041T0	NCU09041 | Neurospora crassa OR74A (finished) L-xylulose reductase (272 aa) [MASS=28805]	9.96	2							NCU03954T1	NCU03954 | Neurospora crassa OR74A (finished) tubulin gamma chain (462 aa) [MASS=51598]	5.64	2		NCU07027T0	NCU07027 | Neurospora crassa OR74A (finished) glycogen phosphorylase (888 aa) [MASS=100793]	9.24	8
	NCU09109T0	NCU09109 | Neurospora crassa OR74A (finished) 60S ribosomal protein L33 (110 aa) [MASS=12178]	26.61	3							NCU03972T0	NCU03972 | Neurospora crassa OR74A (finished) proteasome regulatory particle (493 aa) [MASS=54354]	19.51	7		NCU07027T0	NCU07027 | Neurospora crassa OR74A (finished) glycogen phosphorylase (888 aa) [MASS=100793]	17.93	13
	NCU09119T0	NCU09119 | Neurospora crassa OR74A (finished) ATP synthase subunit gamma (300 aa) [MASS=32285]	16.72	4							NCU03972T0	NCU03972 | Neurospora crassa OR74A (finished) proteasome regulatory particle (493 aa) [MASS=54354]	13.41	5		NCU07112T0	NCU07112 | Neurospora crassa OR74A (finished) hypothetical protein (459 aa) [MASS=49035]	15.07	4
	NCU09119T0	NCU09119 | Neurospora crassa OR74A (finished) ATP synthase subunit gamma (300 aa) [MASS=32285]	27.42	5							NCU03979T0	NCU03979 | Neurospora crassa OR74A (finished) biotin synthase (440 aa) [MASS=48098]	5.47	2		NCU07117T0	NCU07117 | Neurospora crassa OR74A (finished) ornithine-N5-oxygenase (527 aa) [MASS=58249]	8.56	3
	NCU09123T0	NCU09123 | Neurospora crassa OR74A (finished) Ca/CaM-dependent kinase-1 (414 aa) [MASS=46445]	5.81	2							NCU03982T0	NCU03982 | Neurospora crassa OR74A (finished) glucose regulated protein 78 (662 aa) [MASS=72331]	10.74	5		NCU07171T0	NCU07171 | Neurospora crassa OR74A (finished) actin-6 (396 aa) [MASS=44515]	9.37	4
	NCU09132T0	NCU09132 | Neurospora crassa OR74A (finished) alpha tubulin (455 aa) [MASS=50256]	4.19	2							NCU03982T0	NCU03982 | Neurospora crassa OR74A (finished) glucose regulated protein 78 (662 aa) [MASS=72331]	31.77	17		NCU07173T0	NCU07173 | Neurospora crassa OR74A (finished) ADP-ribosylation factor 6 (185 aa) [MASS=20847]	25.54	3
	NCU09132T0	NCU09132 | Neurospora crassa OR74A (finished) alpha tubulin (455 aa) [MASS=50256]	23.57	7							NCU03988T0	NCU03988 | Neurospora crassa OR74A (finished) 60S ribosomal protein L18 (184 aa) [MASS=20602]	11.48	3		NCU07182T0	NCU07182 | Neurospora crassa OR74A (finished) 40S ribosomal protein S24 (137 aa) [MASS=15562]	22.06	3
	NCU09237T0	NCU09237 | Neurospora crassa OR74A (finished) KH domain RNA binding protein (482 aa) [MASS=50482]	4.99	2							NCU03992T0	NCU03992 | Neurospora crassa OR74A (finished) fimbrin (650 aa) [MASS=72181]	14.48	7		NCU07232T0	NCU07232 | Neurospora crassa OR74A (finished) heat shock protein 30 (233 aa) [MASS=25596]	29.31	5
	NCU09269T1	NCU09269 | Neurospora crassa OR74A (finished) ran-like (216 aa) [MASS=24276]	33.02	11							NCU04051T0	NCU04051 | Neurospora crassa OR74A (finished) GCN20 (750 aa) [MASS=82581]	6.14	3		NCU07280T0	NCU07280 | Neurospora crassa OR74A (finished) serine/threonine-protein kinase gad8 (645 aa) [MASS=71512]	4.97	3
	NCU09285T0	NCU09285 | Neurospora crassa OR74A (finished) zinc-containing alcohol dehydrogenase (347 aa) [MASS=37295]	20.81	6							NCU04054T0	NCU04054 | Neurospora crassa OR74A (finished) tubulin beta chain (448 aa) [MASS=49868]	34.23	12		NCU07281T0	NCU07281 | Neurospora crassa OR74A (finished) glucose-6-phosphate isomerase (562 aa) [MASS=61398]	5.53	3
	NCU09285T0	NCU09285 | Neurospora crassa OR74A (finished) zinc-containing alcohol dehydrogenase (347 aa) [MASS=37295]	41.91	10							NCU04054T0	NCU04054 | Neurospora crassa OR74A (finished) tubulin beta chain (448 aa) [MASS=49868]	31.77	11		NCU07281T0	NCU07281 | Neurospora crassa OR74A (finished) glucose-6-phosphate isomerase (562 aa) [MASS=61398]	19.79	9
	NCU09290T0	NCU09290 | Neurospora crassa OR74A (finished) proteasome component PRE3 (230 aa) [MASS=24834]	15.72	3							NCU04063T0	NCU04063 | Neurospora crassa OR74A (finished) protein transporter sec-13 (305 aa) [MASS=33385]	7.57	2		NCU07307T0	NCU07307 | Neurospora crassa OR74A (finished) fatty acid synthase beta subunit dehydratase (2093 aa) [MASS=232451]	4.16	8
	NCU09309T0	NCU09309 | Neurospora crassa OR74A (finished) proteasome component PRE2 (292 aa) [MASS=32171]	32.99	7							NCU04074T0	NCU04074 | Neurospora crassa OR74A (finished) NADH:ubiquinone oxidoreductase 30.4 (284 aa) [MASS=32184]	28.27	5		NCU07307T0	NCU07307 | Neurospora crassa OR74A (finished) fatty acid synthase beta subunit dehydratase (2093 aa) [MASS=232451]	13.77	22
	NCU09345T2	NCU09345 | Neurospora crassa OR74A (finished) no message in thiamine-1 (343 aa) [MASS=38198]	28.36	9							NCU04074T0	NCU04074 | Neurospora crassa OR74A (finished) NADH:ubiquinone oxidoreductase 30.4 (284 aa) [MASS=32184]	28.27	5		NCU07308T0	NCU07308 | Neurospora crassa OR74A (finished) fatty acid synthase alpha subunit reductase (1865 aa) [MASS=204931]	2.31	4
	NCU09345T2	NCU09345 | Neurospora crassa OR74A (finished) no message in thiamine-1 (343 aa) [MASS=38198]	35.67	11							NCU04100T0	NCU04100 | Neurospora crassa OR74A (finished) vacuolar sorting protein 1 (707 aa) [MASS=78084]	9.77	6		NCU07308T0	NCU07308 | Neurospora crassa OR74A (finished) fatty acid synthase alpha subunit reductase (1865 aa) [MASS=204931]	4.67	8
	NCU09347T0	NCU09347 | Neurospora crassa OR74A (finished) fructose-2,6-bisphosphatase (448 aa) [MASS=51450]	4.92	2							NCU04137T0	NCU04137 | Neurospora crassa OR74A (finished) vacuolar protein sorting-associated protein Vps5 (581 aa) [MASS=64100]	8.97	4		NCU07319T0	NCU07319 | Neurospora crassa OR74A (finished) coatomer beta' subunit (865 aa) [MASS=96574]	5.09	4
	NCU09366T0	NCU09366 | Neurospora crassa OR74A (finished) proteasome component C5 (266 aa) [MASS=29112]	9.06	2							NCU04140T0	NCU04140 | Neurospora crassa OR74A (finished) FK506 resistant-2 (176 aa) [MASS=19229]	18.29	3		NCU07352T0	NCU07352 | Neurospora crassa OR74A (finished) hypothetical protein (318 aa) [MASS=34898]	15.14	4
	NCU09377T1	NCU09377 | Neurospora crassa OR74A (finished) B-regulatory subunit-1 (464 aa) [MASS=52627]	5.18	2							NCU04142T0	NCU04142 | Neurospora crassa OR74A (finished) heat shock protein 80 (706 aa) [MASS=80188]	15.6	9		NCU07366T0	NCU07366 | Neurospora crassa OR74A (finished) glucosamine-fructose-6-phosphate aminotransferase (701 aa) [MASS=77963]	5.29	3
	NCU09450T0	NCU09450 | Neurospora crassa OR74A (finished) 26S proteasome regulatory subunit rpn2 (1189 aa) [MASS=127965]	6.06	5							NCU04142T0	NCU04142 | Neurospora crassa OR74A (finished) heat shock protein 80 (706 aa) [MASS=80188]	29.08	20		NCU07366T0	NCU07366 | Neurospora crassa OR74A (finished) glucosamine-fructose-6-phosphate aminotransferase (701 aa) [MASS=77963]	16.86	9
	NCU09450T0	NCU09450 | Neurospora crassa OR74A (finished) 26S proteasome regulatory subunit rpn2 (1189 aa) [MASS=127965]	10.94	8							NCU04164T1	NCU04164 | Neurospora crassa OR74A (finished) hypothetical protein (339 aa) [MASS=37743]	6.8	2		NCU07367T0	NCU07367 | Neurospora crassa OR74A (finished) proteasome 26S subunit (391 aa) [MASS=43625]	4.87	2
	NCU09468T0	NCU09468 | Neurospora crassa OR74A (finished) tubulin alpha-2 (450 aa) [MASS=49966]	6.9	2							NCU04173T1	NCU04173 | Neurospora crassa OR74A (finished) actin (376 aa) [MASS=41607]	57.87	17		NCU07367T0	NCU07367 | Neurospora crassa OR74A (finished) proteasome 26S subunit (391 aa) [MASS=43625]	25.13	7
	NCU09468T0	NCU09468 | Neurospora crassa OR74A (finished) tubulin alpha-2 (450 aa) [MASS=49966]	22.27	5							NCU04173T1	NCU04173 | Neurospora crassa OR74A (finished) actin (376 aa) [MASS=41607]	61.87	17		NCU07408T1	NCU07408 | Neurospora crassa OR74A (finished) 60S ribosomal protein P0 (314 aa) [MASS=33534]	7.35	2
	NCU09475T0	NCU09475 | Neurospora crassa OR74A (finished) 40s ribosomal protein s5 (214 aa) [MASS=23680]	10.8	2							NCU04185T0	NCU04185 | Neurospora crassa OR74A (finished) protein kinase gsk3 (395 aa) [MASS=45130]	20.81	6		NCU07408T1	NCU07408 | Neurospora crassa OR74A (finished) 60S ribosomal protein P0 (314 aa) [MASS=33534]	19.81	4
	NCU09475T0	NCU09475 | Neurospora crassa OR74A (finished) 40s ribosomal protein s5 (214 aa) [MASS=23680]	31.92	7							NCU04185T0	NCU04185 | Neurospora crassa OR74A (finished) protein kinase gsk3 (395 aa) [MASS=45130]	15.23	6		NCU07414T0	NCU07414 | Neurospora crassa OR74A (finished) hypothetical protein similar to protein mitochondrial targeting protein Mas5 (415 aa) [MASS=45317]	7.25	2
	NCU09477T0	NCU09477 | Neurospora crassa OR74A (finished) ADP, ATP carrier protein (314 aa) [MASS=33888]	16.29	5							NCU04202T0	NCU04202 | Neurospora crassa OR74A (finished) nucleoside diphosphate kinase-1 (153 aa) [MASS=16900]	17.11	2		NCU07420T0	NCU07420 | Neurospora crassa OR74A (finished) eIF4A (398 aa) [MASS=44844]	13.1	4
	NCU09477T0	NCU09477 | Neurospora crassa OR74A (finished) ADP, ATP carrier protein (314 aa) [MASS=33888]	34.5	10							NCU04202T0	NCU04202 | Neurospora crassa OR74A (finished) nucleoside diphosphate kinase-1 (153 aa) [MASS=16900]	49.34	7		NCU07420T0	NCU07420 | Neurospora crassa OR74A (finished) eIF4A (398 aa) [MASS=44844]	31.99	11
	NCU09602T0	NCU09602 | Neurospora crassa OR74A (finished) heat shock protein 70-1 (647 aa) [MASS=70553]	25.08	13							NCU04221T0	NCU04221 | Neurospora crassa OR74A (finished) trehalase-2 (745 aa) [MASS=85968]	7.39	5		NCU07446T0	NCU07446 | Neurospora crassa OR74A (finished) vacuolar membrane ATPase-4 (231 aa) [MASS=25748]	8.7	2
	NCU09602T0	NCU09602 | Neurospora crassa OR74A (finished) heat shock protein 70-1 (647 aa) [MASS=70553]	23.37	12							NCU04247T0	NCU04247 | Neurospora crassa OR74A (finished) centractin (381 aa) [MASS=42382]	7.11	2		NCU07465T0	NCU07465 | Neurospora crassa OR74A (finished) mitochondrial phosphate carrier protein 2 (383 aa) [MASS=41831]	6.28	2
	NCU09693T0	NCU09693 | Neurospora crassa OR74A (finished) hypothetical protein (323 aa) [MASS=34654]	14.6	3							NCU04251T0	NCU04251 | Neurospora crassa OR74A (finished) chitin synthase 3 (889 aa) [MASS=100389]	3.83	2		NCU07550T0	NCU07550 | Neurospora crassa OR74A (finished) triosephosphate isomerase (249 aa) [MASS=27234]	22.58	5
	NCU09700T0	NCU09700 | Neurospora crassa OR74A (finished) T-complex protein 1 subunit beta (558 aa) [MASS=60702]	4.31	2							NCU04258T0	NCU04258 | Neurospora crassa OR74A (finished) dim-2-associated protein-1 (1753 aa) [MASS=191075]	3.37	4		NCU07562T0	NCU07562 | Neurospora crassa OR74A (finished) 60S ribosomal protein L43 (93 aa) [MASS=10133]	35.87	3
	NCU09700T0	NCU09700 | Neurospora crassa OR74A (finished) T-complex protein 1 subunit beta (558 aa) [MASS=60702]	6.46	3							NCU04277T0	NCU04277 | Neurospora crassa OR74A (finished) homoserine kinase (359 aa) [MASS=38659]	10.61	3		NCU07567T0	NCU07567 | Neurospora crassa OR74A (finished) T-complex protein 1 subunit theta (548 aa) [MASS=59313]	4.39	2
	NCU09715T0	NCU09715 | Neurospora crassa OR74A (finished) alpha,alpha-trehalose-phosphate synthase (524 aa) [MASS=58806]	4.02	2							NCU04288T0	NCU04288 | Neurospora crassa OR74A (finished) Poly(A)+ RNA export protein (358 aa) [MASS=39171]	6.72	2		NCU07567T0	NCU07567 | Neurospora crassa OR74A (finished) T-complex protein 1 subunit theta (548 aa) [MASS=59313]	14.63	6
	NCU10042T1	NCU10042 | Neurospora crassa OR74A (finished) enolase (439 aa) [MASS=47594]	21.46	7							NCU04304T0	NCU04304 | Neurospora crassa OR74A (finished) outer mitochondrial membrane protein porin (284 aa) [MASS=29999]	30.74	6		NCU07574T0	NCU07574 | Neurospora crassa OR74A (finished) hypothetical protein (528 aa) [MASS=55891]	10.63	3
	NCU10042T1	NCU10042 | Neurospora crassa OR74A (finished) enolase (439 aa) [MASS=47594]	42.92	13							NCU04304T0	NCU04304 | Neurospora crassa OR74A (finished) outer mitochondrial membrane protein porin (284 aa) [MASS=29999]	24.73	6		NCU07659T0	NCU07659 | Neurospora crassa OR74A (finished) pyruvate dehydrogenase complex (459 aa) [MASS=48619]	18.78	6
	NCU10051T0	NCU10051 | Neurospora crassa OR74A (finished) flavohemoglobin (466 aa) [MASS=51075]	5.16	2							NCU04319T0	NCU04319 | Neurospora crassa OR74A (finished) spindle pole body component (968 aa) [MASS=108118]	4.34	3		NCU07674T0	NCU07674 | Neurospora crassa OR74A (finished) Mob1 family protein (599 aa) [MASS=65272]	8.7	2
	NCU10058T0	NCU10058 | Neurospora crassa OR74A (finished) phosphoglucomutase 2 (555 aa) [MASS=59864]	4.51	2							NCU04331T0	NCU04331 | Neurospora crassa OR74A (finished) cytoplasmic ribosomal protein-4 (302 aa) [MASS=34411]	33.22	8		NCU07697T0	NCU07697 | Neurospora crassa OR74A (finished) isocitrate dehydrogenase subunit 2 (380 aa) [MASS=40986]	5.8	2
	NCU10066T0	NCU10066 | Neurospora crassa OR74A (finished) coatomer alpha subunit (1224 aa) [MASS=136400]	4.17	4							NCU04331T0	NCU04331 | Neurospora crassa OR74A (finished) cytoplasmic ribosomal protein-4 (302 aa) [MASS=34411]	29.9	8		NCU07697T0	NCU07697 | Neurospora crassa OR74A (finished) isocitrate dehydrogenase subunit 2 (380 aa) [MASS=40986]	28.23	8
	NCU10066T0	NCU10066 | Neurospora crassa OR74A (finished) coatomer alpha subunit (1224 aa) [MASS=136400]	6.7	6							NCU04343T0	NCU04343 | Neurospora crassa OR74A (finished) DUF323 domain-containing protein (877 aa) [MASS=99024]	5.94	5		NCU07700T0	NCU07700 | Neurospora crassa OR74A (finished) colonial temperature-sensitive-3 (845 aa) [MASS=93261]	20.14	15
	NCU11181T0	NCU11181 | Neurospora crassa OR74A (finished) Ras superfamily GTPase (190 aa) [MASS=21583]	40.74	7							NCU04350T0	NCU04350 | Neurospora crassa OR74A (finished) chitin synthase 6 (1820 aa) [MASS=201988]	7.26	9		NCU07700T0	NCU07700 | Neurospora crassa OR74A (finished) colonial temperature-sensitive-3 (845 aa) [MASS=93261]	42.54	28
	NCU12004T0	NCU12004 | Neurospora crassa OR74A (finished) anucleate primary sterigmata protein B (1549 aa) [MASS=173472]	5.56	7							NCU04352T0	NCU04352 | Neurospora crassa OR74A (finished) chitin synthase C (1799 aa) [MASS=199689]	4.67	6		NCU07721T0	NCU07721 | Neurospora crassa OR74A (finished) 26S proteasome regulatory subunit rpn1 (903 aa) [MASS=100251]	6.32	5
	NCU12004T0	NCU12004 | Neurospora crassa OR74A (finished) anucleate primary sterigmata protein B (1549 aa) [MASS=173472]	13.18	16							NCU04385T0	NCU04385 | Neurospora crassa OR74A (finished) 3-isopropylmalate dehydratase (780 aa) [MASS=84799]	4.62	3		NCU07721T0	NCU07721 | Neurospora crassa OR74A (finished) 26S proteasome regulatory subunit rpn1 (903 aa) [MASS=100251]	14.08	12
											NCU04404T0	NCU04404 | Neurospora crassa OR74A (finished) coatomer beta subunit (958 aa) [MASS=106395]	2.82	2		NCU07732T1	NCU07732 | Neurospora crassa OR74A (finished) arginine-2 (454 aa) [MASS=49354]	6.62	3
											NCU04404T0	NCU04404 | Neurospora crassa OR74A (finished) coatomer beta subunit (958 aa) [MASS=106395]	11.18	9		NCU07774T0	NCU07774 | Neurospora crassa OR74A (finished) GTP cyclohydrolase-1 (314 aa) [MASS=34471]	16.61	6
											NCU04414T0	NCU04414 | Neurospora crassa OR74A (finished) hypothetical protein (461 aa) [MASS=51441]	19.57	6		NCU07807T1	NCU07807 | Neurospora crassa OR74A (finished) fructose bisphosphate aldolase (363 aa) [MASS=39889]	6.91	2
											NCU04414T0	NCU04414 | Neurospora crassa OR74A (finished) hypothetical protein (461 aa) [MASS=51441]	13.26	5		NCU07807T1	NCU07807 | Neurospora crassa OR74A (finished) fructose bisphosphate aldolase (363 aa) [MASS=39889]	28.45	8
											NCU04442T0	NCU04442 | Neurospora crassa OR74A (finished) GAL10 (376 aa) [MASS=40915]	6.67	2		NCU07826T0	NCU07826 | Neurospora crassa OR74A (finished) 40S ribosomal protein S19 (150 aa) [MASS=16670]	16.11	2
											NCU04448T0	NCU04448 | Neurospora crassa OR74A (finished) T-complex protein 1 subunit alpha (567 aa) [MASS=61438]	14.84	6		NCU07826T0	NCU07826 | Neurospora crassa OR74A (finished) 40S ribosomal protein S19 (150 aa) [MASS=16670]	35.57	4
											NCU04448T0	NCU04448 | Neurospora crassa OR74A (finished) T-complex protein 1 subunit alpha (567 aa) [MASS=61438]	11.31	5		NCU07829T0	NCU07829 | Neurospora crassa OR74A (finished) 60S ribosomal protein L7 (249 aa) [MASS=28687]	29.03	7
											NCU04474T0	NCU04474 | Neurospora crassa OR74A (finished) sulfite oxidase (519 aa) [MASS=59511]	5.02	2		NCU07829T0	NCU07829 | Neurospora crassa OR74A (finished) 60S ribosomal protein L7 (249 aa) [MASS=28687]	31.05	7
											NCU04479T0	NCU04479 | Neurospora crassa OR74A (finished) LAP2 (403 aa) [MASS=45198]	5.97	2		NCU07830T0	NCU07830 | Neurospora crassa OR74A (finished) cytoplasmic ribosomal protein-2 (151 aa) [MASS=15997]	16	2
											NCU04552T0	NCU04552 | Neurospora crassa OR74A (finished) cytoplasmic ribosomal protein-5 (120 aa) [MASS=13546]	26.05	3		NCU07830T0	NCU07830 | Neurospora crassa OR74A (finished) cytoplasmic ribosomal protein-2 (151 aa) [MASS=15997]	55.33	7
											NCU04579T0	NCU04579 | Neurospora crassa OR74A (finished) dihydroxy-acid dehydratase (597 aa) [MASS=63977]	5.03	2		NCU07831T0	NCU07831 | Neurospora crassa OR74A (finished) eukaryotic translation initiation factor 3 (873 aa) [MASS=98399]	6.54	5
											NCU04612T1	NCU04612 | Neurospora crassa OR74A (finished) mitogen activated protein kinase kinase 2 (393 aa) [MASS=43910]	6.89	3		NCU07831T0	NCU07831 | Neurospora crassa OR74A (finished) eukaryotic translation initiation factor 3 (873 aa) [MASS=98399]	18	13
											NCU04612T1	NCU04612 | Neurospora crassa OR74A (finished) mitogen activated protein kinase kinase 2 (393 aa) [MASS=43910]	21.43	5		NCU07839T0	NCU07839 | Neurospora crassa OR74A (finished) ATP-dependent RNA helicase dbp-2 (563 aa) [MASS=60199]	6.41	3
											NCU04636T0	NCU04636 | Neurospora crassa OR74A (finished) cysteine desulfurase (506 aa) [MASS=55234]	5.15	2		NCU07857T0	NCU07857 | Neurospora crassa OR74A (finished) 60S ribosomal protein L34 (118 aa) [MASS=13194]	18.8	3
											NCU04697T0	NCU04697 | Neurospora crassa OR74A (finished) cyanide hydratase (352 aa) [MASS=39526]	15.67	4		NCU07868T0	NCU07868 | Neurospora crassa OR74A (finished) hypothetical protein (1552 aa) [MASS=165195]	2	2
											NCU04738T0	NCU04738 | Neurospora crassa OR74A (finished) hypothetical protein (939 aa) [MASS=102908]	6.72	3		NCU07914T0	NCU07914 | Neurospora crassa OR74A (finished) phosphoglycerate kinase (419 aa) [MASS=45057]	8.85	3
											NCU04754T0	NCU04754 | Neurospora crassa OR74A (finished) branched-chain-amino-acid aminotransferase (406 aa) [MASS=44939]	5.43	2		NCU07914T0	NCU07914 | Neurospora crassa OR74A (finished) phosphoglycerate kinase (419 aa) [MASS=45057]	55.5	18
											NCU04766T0	NCU04766 | Neurospora crassa OR74A (finished) Ccr4-Not transcription complex subunit (2099 aa) [MASS=235423]	1.43	2		NCU07922T0	NCU07922 | Neurospora crassa OR74A (finished) elongation factor 3 (1057 aa) [MASS=117109]	7.01	6
											NCU04779T0	NCU04779 | Neurospora crassa OR74A (finished) 60S ribosomal protein L8 (263 aa) [MASS=29367]	19.47	5		NCU07922T0	NCU07922 | Neurospora crassa OR74A (finished) elongation factor 3 (1057 aa) [MASS=117109]	17.8	13
											NCU04779T0	NCU04779 | Neurospora crassa OR74A (finished) 60S ribosomal protein L8 (263 aa) [MASS=29367]	23.66	6		NCU07930T0	NCU07930 | Neurospora crassa OR74A (finished) adenosylhomocysteinase (450 aa) [MASS=49080]	9.13	4
											NCU04803T0	NCU04803 | Neurospora crassa OR74A (finished) 2-nitropropane dioxygenase family oxidoreductase (331 aa) [MASS=35580]	7.88	2		NCU07930T0	NCU07930 | Neurospora crassa OR74A (finished) adenosylhomocysteinase (450 aa) [MASS=49080]	29.4	10
											NCU04856T0	NCU04856 | Neurospora crassa OR74A (finished) glutamine synthetase (367 aa) [MASS=40803]	10.11	2		NCU07965T0	NCU07965 | Neurospora crassa OR74A (finished) dolichol-phosphate mannosyltransferase (245 aa) [MASS=27102]	20.49	4
											NCU04856T0	NCU04856 | Neurospora crassa OR74A (finished) glutamine synthetase (367 aa) [MASS=40803]	14.21	5		NCU07982T0	NCU07982 | Neurospora crassa OR74A (finished) acetolactate synthase (690 aa) [MASS=74620]	6.82	4
											NCU04899T0	NCU04899 | Neurospora crassa OR74A (finished) malate dehydrogenase (337 aa) [MASS=35518]	44.05	11		NCU08002T0	NCU08002 | Neurospora crassa OR74A (finished) carnitine acetyl transferase (644 aa) [MASS=72788]	3.73	2
											NCU04899T0	NCU04899 | Neurospora crassa OR74A (finished) malate dehydrogenase (337 aa) [MASS=35518]	44.05	12		NCU08003T0	NCU08003 | Neurospora crassa OR74A (finished) RSC complex subunit (691 aa) [MASS=74867]	4.35	2
											NCU05041T0	NCU05041 | Neurospora crassa OR74A (finished) trehalose-phosphatase (1016 aa) [MASS=112902]	2.96	2		NCU08008T0	NCU08008 | Neurospora crassa OR74A (finished) adenylyl cyclase-associated protein (523 aa) [MASS=56247]	5.94	2
											NCU05041T0	NCU05041 | Neurospora crassa OR74A (finished) trehalose-phosphatase (1016 aa) [MASS=112902]	8.77	5		NCU08046T0	NCU08046 | Neurospora crassa OR74A (finished) eukaryotic translation initiation factor 3 (298 aa) [MASS=32364]	6.4	2
											NCU05120T0	NCU05120 | Neurospora crassa OR74A (finished) DNA-dependent RNA polymerase II RPB140 (1288 aa) [MASS=145402]	5.21	4		NCU08171T0	NCU08171 | Neurospora crassa OR74A (finished) anchored cell wall protein-12 (382 aa) [MASS=42449]	9.45	3
											NCU05120T0	NCU05120 | Neurospora crassa OR74A (finished) DNA-dependent RNA polymerase II RPB140 (1288 aa) [MASS=145402]	2.49	2		NCU08287T0	NCU08287 | Neurospora crassa OR74A (finished) pyrABCN (1833 aa) [MASS=202675]	5.02	7
											NCU05137T0	NCU05137 | Neurospora crassa OR74A (finished) non-anchored cell wall protein-1 (692 aa) [MASS=75678]	7.96	4		NCU08287T0	NCU08287 | Neurospora crassa OR74A (finished) pyrABCN (1833 aa) [MASS=202675]	20.74	30
											NCU05137T0	NCU05137 | Neurospora crassa OR74A (finished) non-anchored cell wall protein-1 (692 aa) [MASS=75678]	4.63	2		NCU08330T0	NCU08330 | Neurospora crassa OR74A (finished) hypothetical protein (291 aa) [MASS=31553]	7.24	2
											NCU05222T0	NCU05222 | Neurospora crassa OR74A (finished) CTLH domain-containing protein (248 aa) [MASS=27876]	8.5	2		NCU08330T0	NCU08330 | Neurospora crassa OR74A (finished) hypothetical protein (291 aa) [MASS=31553]	15.86	4
											NCU05234T0	NCU05234 | Neurospora crassa OR74A (finished) GTP-binding protein ryh1 (214 aa) [MASS=23408]	23.47	2		NCU08332T0	NCU08332 | Neurospora crassa OR74A (finished) hexagonal-1 (177 aa) [MASS=19127]	68.18	7
											NCU05238T0	NCU05238 | Neurospora crassa OR74A (finished) sulfite reductase beta subunit (1539 aa) [MASS=169057]	3.06	3		NCU08336T0	NCU08336 | Neurospora crassa OR74A (finished) succinate dehydrogenase flavoprotein subunit (649 aa) [MASS=71005]	16.05	7
											NCU05269T1	NCU05269 | Neurospora crassa OR74A (finished) heat shock protein 88 (708 aa) [MASS=78673]	20.08	10		NCU08336T0	NCU08336 | Neurospora crassa OR74A (finished) succinate dehydrogenase flavoprotein subunit (649 aa) [MASS=71005]	37.5	16
											NCU05269T1	NCU05269 | Neurospora crassa OR74A (finished) heat shock protein 88 (708 aa) [MASS=78673]	12.02	6		NCU08340T1	NCU08340 | Neurospora crassa OR74A (finished) ADP-ribosylation factor 1 (186 aa) [MASS=20979]	37.3	6
											NCU05270T0	NCU05270 | Neurospora crassa OR74A (finished) mitochondrial translation initiation factor IF-2 (1103 aa) [MASS=121477]	2.09	2		NCU08344T0	NCU08344 | Neurospora crassa OR74A (finished) 60s ribosomal protein (123 aa) [MASS=14065]	16.39	2
											NCU05270T0	NCU05270 | Neurospora crassa OR74A (finished) mitochondrial translation initiation factor IF-2 (1103 aa) [MASS=121477]	2.45	3		NCU08389T0	NCU08389 | Neurospora crassa OR74A (finished) 60S ribosomal protein L20 (175 aa) [MASS=20343]	29.31	4
											NCU05288T0	NCU05288 | Neurospora crassa OR74A (finished) rab GDP-dissociation inhibitor (466 aa) [MASS=51402]	24.3	8		NCU08389T0	NCU08389 | Neurospora crassa OR74A (finished) 60S ribosomal protein L20 (175 aa) [MASS=20343]	27.59	4
											NCU05288T0	NCU05288 | Neurospora crassa OR74A (finished) rab GDP-dissociation inhibitor (466 aa) [MASS=51402]	4.73	2		NCU08411T0	NCU08411 | Neurospora crassa OR74A (finished) aspartate aminotransferase (338 aa) [MASS=37278]	16.02	4
											NCU05290T0	NCU05290 | Neurospora crassa OR74A (finished) orotate phosphoribosyltransferase (234 aa) [MASS=25147]	11.59	2		NCU08471T0	NCU08471 | Neurospora crassa OR74A (finished) succinyl-CoA ligase beta-chain (448 aa) [MASS=48210]	5.37	2
											NCU05295T0	NCU05295 | Neurospora crassa OR74A (finished) proteasome component PUP2 (246 aa) [MASS=26874]	32.24	6		NCU08471T0	NCU08471 | Neurospora crassa OR74A (finished) succinyl-CoA ligase beta-chain (448 aa) [MASS=48210]	30.43	12
											NCU05299T0	NCU05299 | Neurospora crassa OR74A (finished) NADH:ubiquinone oxidoreductase 29.9 (274 aa) [MASS=30862]	13.19	2		NCU08477T0	NCU08477 | Neurospora crassa OR74A (finished) small GTP-binding protein (204 aa) [MASS=22476]	25.62	3
											NCU05299T0	NCU05299 | Neurospora crassa OR74A (finished) NADH:ubiquinone oxidoreductase 29.9 (274 aa) [MASS=30862]	5.86	2		NCU08500T0	NCU08500 | Neurospora crassa OR74A (finished) 40S ribosomal protein S8 (203 aa) [MASS=23011]	20.79	3
											NCU05343T0	NCU05343 | Neurospora crassa OR74A (finished) R3H domain-containing protein (646 aa) [MASS=69859]	10.08	5		NCU08500T0	NCU08500 | Neurospora crassa OR74A (finished) 40S ribosomal protein S8 (203 aa) [MASS=23011]	20.79	3
											NCU05347T0	NCU05347 | Neurospora crassa OR74A (finished) histone H2A.Z (144 aa) [MASS=15288]	11.89	2		NCU08502T0	NCU08502 | Neurospora crassa OR74A (finished) 40S ribosomal protein S6 (240 aa) [MASS=27331]	33.89	7
											NCU05363T0	NCU05363 | Neurospora crassa OR74A (finished) 26S protease regulatory subunit 8 (390 aa) [MASS=43584]	35.73	9		NCU08502T0	NCU08502 | Neurospora crassa OR74A (finished) 40S ribosomal protein S6 (240 aa) [MASS=27331]	42.26	9
											NCU05363T0	NCU05363 | Neurospora crassa OR74A (finished) 26S protease regulatory subunit 8 (390 aa) [MASS=43584]	21.34	6		NCU08515T0	NCU08515 | Neurospora crassa OR74A (finished) vacuolar membrane ATPase-2 (514 aa) [MASS=56808]	4.87	2
											NCU05387T0	NCU05387 | Neurospora crassa OR74A (finished) hydrolase (477 aa) [MASS=51512]	9.66	3		NCU08515T0	NCU08515 | Neurospora crassa OR74A (finished) vacuolar membrane ATPase-2 (514 aa) [MASS=56808]	28.85	12
											NCU05390T0	NCU05390 | Neurospora crassa OR74A (finished) mitochondrial phosphate carrier protein (320 aa) [MASS=33320]	37.62	9		NCU08620T0	NCU08620 | Neurospora crassa OR74A (finished) 40S ribosomal protein S16 (143 aa) [MASS=15723]	19.01	3
											NCU05390T0	NCU05390 | Neurospora crassa OR74A (finished) mitochondrial phosphate carrier protein (320 aa) [MASS=33320]	43.26	9		NCU08693T0	NCU08693 | Neurospora crassa OR74A (finished) heat shock protein 70-5 (669 aa) [MASS=72731]	21.86	11
											NCU05425T0	NCU05425 | Neurospora crassa OR74A (finished) 2-oxoglutarate dehydrogenase E1 component (1044 aa) [MASS=117474]	2.59	2		NCU08693T0	NCU08693 | Neurospora crassa OR74A (finished) heat shock protein 70-5 (669 aa) [MASS=72731]	41.77	22
											NCU05425T0	NCU05425 | Neurospora crassa OR74A (finished) 2-oxoglutarate dehydrogenase E1 component (1044 aa) [MASS=117474]	7.67	6		NCU08791T0	NCU08791 | Neurospora crassa OR74A (finished) catalase-1 (766 aa) [MASS=85515]	5.62	4
											NCU05429T1	NCU05429 | Neurospora crassa OR74A (finished) 1,4-alpha-glucan branching enzyme (706 aa) [MASS=80523]	3.55	2		NCU08875T0	NCU08875 | Neurospora crassa OR74A (finished) Cullin binding protein CanA (1349 aa) [MASS=146431]	1.93	2
											NCU05429T1	NCU05429 | Neurospora crassa OR74A (finished) 1,4-alpha-glucan branching enzyme (706 aa) [MASS=80523]	3.55	2		NCU08878T0	NCU08878 | Neurospora crassa OR74A (finished) TEM1 (315 aa) [MASS=35052]	7.87	2
											NCU05430T0	NCU05430 | Neurospora crassa OR74A (finished) ATP synthase beta subunit (520 aa) [MASS=55533]	70.33	23		NCU08878T0	NCU08878 | Neurospora crassa OR74A (finished) TEM1 (315 aa) [MASS=35052]	9.26	3
											NCU05430T0	NCU05430 | Neurospora crassa OR74A (finished) ATP synthase beta subunit (520 aa) [MASS=55533]	48.36	16		NCU08935T0	NCU08935 | Neurospora crassa OR74A (finished) peroxisomal-coenzyme A synthetase (523 aa) [MASS=57029]	7.09	3
											NCU05488T0	NCU05488 | Neurospora crassa OR74A (finished) RNA-binding protein Vip1 (284 aa) [MASS=30322]	21.2	5		NCU08946T0	NCU08946 | Neurospora crassa OR74A (finished) hypothetical protein (277 aa) [MASS=30282]	9.06	2
											NCU05488T0	NCU05488 | Neurospora crassa OR74A (finished) RNA-binding protein Vip1 (284 aa) [MASS=30322]	25.09	5		NCU08946T0	NCU08946 | Neurospora crassa OR74A (finished) hypothetical protein (277 aa) [MASS=30282]	40.58	10
											NCU05526T0	NCU05526 | Neurospora crassa OR74A (finished) lysine-5 (426 aa) [MASS=46325]	35.06	12		NCU08949T2	NCU08949 | Neurospora crassa OR74A (finished) hypothetical protein (170 aa) [MASS=18143]	17.75	2
											NCU05526T0	NCU05526 | Neurospora crassa OR74A (finished) lysine-5 (426 aa) [MASS=46325]	34.12	11		NCU08957T0	NCU08957 | Neurospora crassa OR74A (finished) hypothetical protein (1402 aa) [MASS=157870]	1.5	2
											NCU05554T0	NCU05554 | Neurospora crassa OR74A (finished) 60S ribosomal protein L13 (215 aa) [MASS=23877]	24.77	6		NCU08963T0	NCU08963 | Neurospora crassa OR74A (finished) 60S ribosomal protein L30 (110 aa) [MASS=11703]	56.88	4
											NCU05554T0	NCU05554 | Neurospora crassa OR74A (finished) 60S ribosomal protein L13 (215 aa) [MASS=23877]	24.3	5		NCU08964T0	NCU08964 | Neurospora crassa OR74A (finished) 60S ribosomal protein L10 (222 aa) [MASS=25325]	23.53	5
											NCU05716T0	NCU05716 | Neurospora crassa OR74A (finished) hypothetical protein (301 aa) [MASS=33548]	6	2		NCU08964T0	NCU08964 | Neurospora crassa OR74A (finished) 60S ribosomal protein L10 (222 aa) [MASS=25325]	15.38	3
											NCU05770T0	NCU05770 | Neurospora crassa OR74A (finished) peroxidase/catalase 2 (754 aa) [MASS=83379]	9.83	5		NCU09041T0	NCU09041 | Neurospora crassa OR74A (finished) L-xylulose reductase (272 aa) [MASS=28805]	11.44	2
											NCU05770T0	NCU05770 | Neurospora crassa OR74A (finished) peroxidase/catalase 2 (754 aa) [MASS=83379]	13.41	7		NCU09071T0	NCU09071 | Neurospora crassa OR74A (finished) AGC/NDR protein kinase (702 aa) [MASS=79895]	44.37	25
											NCU05804T0	NCU05804 | Neurospora crassa OR74A (finished) 60S ribosomal protein L19 (193 aa) [MASS=22348]	18.23	3		NCU09071T0	NCU09071 | Neurospora crassa OR74A (finished) AGC/NDR protein kinase (702 aa) [MASS=79895]	72.47	46
											NCU05804T0	NCU05804 | Neurospora crassa OR74A (finished) 60S ribosomal protein L19 (193 aa) [MASS=22348]	34.9	7		NCU09109T0	NCU09109 | Neurospora crassa OR74A (finished) 60S ribosomal protein L33 (110 aa) [MASS=12178]	37.61	4
											NCU05810T0	NCU05810 | Neurospora crassa OR74A (finished) cross pathway control-2 (317 aa) [MASS=35116]	20.89	5		NCU09111T0	NCU09111 | Neurospora crassa OR74A (finished) glucose-6-phosphate 1-dehydrogenase (507 aa) [MASS=58088]	4.35	3
											NCU05810T0	NCU05810 | Neurospora crassa OR74A (finished) cross pathway control-2 (317 aa) [MASS=35116]	33.86	8		NCU09119T0	NCU09119 | Neurospora crassa OR74A (finished) ATP synthase subunit gamma (300 aa) [MASS=32285]	9.03	2
											NCU05850T0	NCU05850 | Neurospora crassa OR74A (finished) rubredoxin-NAD(+) reductase (612 aa) [MASS=65490]	4.91	2		NCU09119T0	NCU09119 | Neurospora crassa OR74A (finished) ATP synthase subunit gamma (300 aa) [MASS=32285]	26.76	5
											NCU05850T0	NCU05850 | Neurospora crassa OR74A (finished) rubredoxin-NAD(+) reductase (612 aa) [MASS=65490]	4.91	2		NCU09123T0	NCU09123 | Neurospora crassa OR74A (finished) Ca/CaM-dependent kinase-1 (414 aa) [MASS=46445]	12.35	3
											NCU05889T0	NCU05889 | Neurospora crassa OR74A (finished) eukaryotic translation initiation factor 3 subunit 6 (444 aa) [MASS=51050]	13.32	5		NCU09132T0	NCU09132 | Neurospora crassa OR74A (finished) alpha tubulin (455 aa) [MASS=50256]	8.59	3
											NCU05889T0	NCU05889 | Neurospora crassa OR74A (finished) eukaryotic translation initiation factor 3 subunit 6 (444 aa) [MASS=51050]	19.64	8		NCU09132T0	NCU09132 | Neurospora crassa OR74A (finished) alpha tubulin (455 aa) [MASS=50256]	45.59	13
											NCU05937T0	NCU05937 | Neurospora crassa OR74A (finished) GDP-mannose pyrophosphorylase (452 aa) [MASS=49872]	19.51	6		NCU09174T0	NCU09174 | Neurospora crassa OR74A (finished) hypothetical protein (583 aa) [MASS=64124]	4.3	2
											NCU05937T0	NCU05937 | Neurospora crassa OR74A (finished) GDP-mannose pyrophosphorylase (452 aa) [MASS=49872]	16.63	6		NCU09212T0	NCU09212 | Neurospora crassa OR74A (finished) serine/threonine-protein kinase (613 aa) [MASS=68638]	5.56	2
											NCU05942T0	NCU05942 | Neurospora crassa OR74A (finished) proteasome component Y13 (252 aa) [MASS=27934]	8.76	2		NCU09223T0	NCU09223 | Neurospora crassa OR74A (finished) protein disulfide-isomerase (506 aa) [MASS=54832]	5.74	2
											NCU05942T0	NCU05942 | Neurospora crassa OR74A (finished) proteasome component Y13 (252 aa) [MASS=27934]	14.34	3		NCU09269T1	NCU09269 | Neurospora crassa OR74A (finished) ran-like (216 aa) [MASS=24276]	33.02	10
											NCU06003T0	NCU06003 | Neurospora crassa OR74A (finished) mannose-1-phosphate guanyltransferase (365 aa) [MASS=40053]	9.07	2		NCU09285T0	NCU09285 | Neurospora crassa OR74A (finished) zinc-containing alcohol dehydrogenase (347 aa) [MASS=37295]	23.41	7
											NCU06003T0	NCU06003 | Neurospora crassa OR74A (finished) mannose-1-phosphate guanyltransferase (365 aa) [MASS=40053]	17.31	4		NCU09285T0	NCU09285 | Neurospora crassa OR74A (finished) zinc-containing alcohol dehydrogenase (347 aa) [MASS=37295]	54.05	13
											NCU06031T0	NCU06031 | Neurospora crassa OR74A (finished) mitochondrial peroxiredoxin PRX1 (226 aa) [MASS=25112]	16	4		NCU09290T0	NCU09290 | Neurospora crassa OR74A (finished) proteasome component PRE3 (230 aa) [MASS=24834]	18.78	4
											NCU06031T0	NCU06031 | Neurospora crassa OR74A (finished) mitochondrial peroxiredoxin PRX1 (226 aa) [MASS=25112]	19.56	4		NCU09309T0	NCU09309 | Neurospora crassa OR74A (finished) proteasome component PRE2 (292 aa) [MASS=32171]	12.71	3
											NCU06035T0	NCU06035 | Neurospora crassa OR74A (finished) elongation factor 1-beta (232 aa) [MASS=25335]	12.99	2		NCU09309T0	NCU09309 | Neurospora crassa OR74A (finished) proteasome component PRE2 (292 aa) [MASS=32171]	35.74	9
											NCU06047T0	NCU06047 | Neurospora crassa OR74A (finished) 40S ribosomal protein S2 (266 aa) [MASS=28756]	29.81	7		NCU09345T2	NCU09345 | Neurospora crassa OR74A (finished) no message in thiamine-1 (343 aa) [MASS=38198]	13.74	5
											NCU06047T0	NCU06047 | Neurospora crassa OR74A (finished) 40S ribosomal protein S2 (266 aa) [MASS=28756]	38.11	8		NCU09345T2	NCU09345 | Neurospora crassa OR74A (finished) no message in thiamine-1 (343 aa) [MASS=38198]	52.63	15
											NCU06075T1	NCU06075 | Neurospora crassa OR74A (finished) pyruvate kinase (528 aa) [MASS=57870]	36.43	14		NCU09366T0	NCU09366 | Neurospora crassa OR74A (finished) proteasome component C5 (266 aa) [MASS=29112]	11.32	2
											NCU06075T1	NCU06075 | Neurospora crassa OR74A (finished) pyruvate kinase (528 aa) [MASS=57870]	48.77	21		NCU09450T0	NCU09450 | Neurospora crassa OR74A (finished) 26S proteasome regulatory subunit rpn2 (1189 aa) [MASS=127965]	3.79	3
											NCU06110T2	NCU06110 | Neurospora crassa OR74A (finished) thiazole biosynthetic enzyme (345 aa) [MASS=36864]	31.69	9		NCU09450T0	NCU09450 | Neurospora crassa OR74A (finished) 26S proteasome regulatory subunit rpn2 (1189 aa) [MASS=127965]	17.09	13
											NCU06110T2	NCU06110 | Neurospora crassa OR74A (finished) thiazole biosynthetic enzyme (345 aa) [MASS=36864]	54.07	12		NCU09463T0	NCU09463 | Neurospora crassa OR74A (finished) leucine-6 (1124 aa) [MASS=126398]	3.03	2
											NCU06149T0	NCU06149 | Neurospora crassa OR74A (finished) ATP-dependent RNA helicase dhh-1 (570 aa) [MASS=63734]	6.5	3		NCU09468T0	NCU09468 | Neurospora crassa OR74A (finished) tubulin alpha-2 (450 aa) [MASS=49966]	14.92	4
											NCU06149T0	NCU06149 | Neurospora crassa OR74A (finished) ATP-dependent RNA helicase dhh-1 (570 aa) [MASS=63734]	5.1	2		NCU09468T0	NCU09468 | Neurospora crassa OR74A (finished) tubulin alpha-2 (450 aa) [MASS=49966]	24.72	6
											NCU06171T0	NCU06171 | Neurospora crassa OR74A (finished) actin cytoskeleton-regulatory complex protein pan-1 (1534 aa) [MASS=164770]	1.44	2		NCU09475T0	NCU09475 | Neurospora crassa OR74A (finished) 40s ribosomal protein s5 (214 aa) [MASS=23680]	31.46	6
											NCU06182T0	NCU06182 | Neurospora crassa OR74A (finished) nonrepressor of conidiation-1 (913 aa) [MASS=101329]	32.89	17		NCU09475T0	NCU09475 | Neurospora crassa OR74A (finished) 40s ribosomal protein s5 (214 aa) [MASS=23680]	30.05	6
											NCU06182T0	NCU06182 | Neurospora crassa OR74A (finished) nonrepressor of conidiation-1 (913 aa) [MASS=101329]	7.02	5		NCU09477T0	NCU09477 | Neurospora crassa OR74A (finished) ADP, ATP carrier protein (314 aa) [MASS=33888]	17.89	5
											NCU06187T0	NCU06187 | Neurospora crassa OR74A (finished) adenylosuccinate lyase (483 aa) [MASS=54378]	12.66	5		NCU09477T0	NCU09477 | Neurospora crassa OR74A (finished) ADP, ATP carrier protein (314 aa) [MASS=33888]	44.09	12
											NCU06210T0	NCU06210 | Neurospora crassa OR74A (finished) hypothetical protein (151 aa) [MASS=15979]	17.33	3		NCU09602T0	NCU09602 | Neurospora crassa OR74A (finished) heat shock protein 70-1 (647 aa) [MASS=70553]	25.23	12
											NCU06211T0	NCU06211 | Neurospora crassa OR74A (finished) malate dehydrogenase (331 aa) [MASS=34295]	30.3	7		NCU09602T0	NCU09602 | Neurospora crassa OR74A (finished) heat shock protein 70-1 (647 aa) [MASS=70553]	38.24	21
											NCU06226T0	NCU06226 | Neurospora crassa OR74A (finished) 60S ribosomal protein L25 (157 aa) [MASS=17119]	12.18	2		NCU09693T0	NCU09693 | Neurospora crassa OR74A (finished) hypothetical protein (323 aa) [MASS=34654]	20.5	4
											NCU06226T0	NCU06226 | Neurospora crassa OR74A (finished) 60S ribosomal protein L25 (157 aa) [MASS=17119]	33.33	4		NCU09700T0	NCU09700 | Neurospora crassa OR74A (finished) T-complex protein 1 subunit beta (558 aa) [MASS=60702]	4.31	2
											NCU06232T0	NCU06232 | Neurospora crassa OR74A (finished) leucine-1 (369 aa) [MASS=38661]	5.16	2		NCU09700T0	NCU09700 | Neurospora crassa OR74A (finished) T-complex protein 1 subunit beta (558 aa) [MASS=60702]	4.31	2
											NCU06232T0	NCU06232 | Neurospora crassa OR74A (finished) leucine-1 (369 aa) [MASS=38661]	9.78	3		NCU09709T0	NCU09709 | Neurospora crassa OR74A (finished) T-complex protein 1 subunit zeta (545 aa) [MASS=58828]	4.96	2
											NCU06251T0	NCU06251 | Neurospora crassa OR74A (finished) KH domain RNA-binding protein (372 aa) [MASS=39562]	10.24	3		NCU09715T0	NCU09715 | Neurospora crassa OR74A (finished) alpha,alpha-trehalose-phosphate synthase (524 aa) [MASS=58806]	3.82	2
											NCU06251T0	NCU06251 | Neurospora crassa OR74A (finished) KH domain RNA-binding protein (372 aa) [MASS=39562]	9.7	3		NCU09841T0	NCU09841 | Neurospora crassa OR74A (finished) phosphotyrosine protein phosphatase (165 aa) [MASS=18325]	15.85	2
											NCU06253T0	NCU06253 | Neurospora crassa OR74A (finished) hypothetical protein (1118 aa) [MASS=119760]	11.55	11		NCU10018T0	NCU10018 | Neurospora crassa OR74A (finished) Sit4-associated protein (1106 aa) [MASS=122026]	2.62	2
											NCU06265T0	NCU06265 | Neurospora crassa OR74A (finished) hypothetical protein (888 aa) [MASS=98423]	2.59	2		NCU10018T0	NCU10018 | Neurospora crassa OR74A (finished) Sit4-associated protein (1106 aa) [MASS=122026]	4.8	4
											NCU06265T0	NCU06265 | Neurospora crassa OR74A (finished) hypothetical protein (888 aa) [MASS=98423]	3.72	3		NCU10042T1	NCU10042 | Neurospora crassa OR74A (finished) enolase (439 aa) [MASS=47594]	35.39	11
											NCU06279T0	NCU06279 | Neurospora crassa OR74A (finished) eukaryotic translation initiation factor 3 (475 aa) [MASS=54467]	10.55	4		NCU10042T1	NCU10042 | Neurospora crassa OR74A (finished) enolase (439 aa) [MASS=47594]	48.86	17
											NCU06279T0	NCU06279 | Neurospora crassa OR74A (finished) eukaryotic translation initiation factor 3 (475 aa) [MASS=54467]	16.88	6		NCU10051T0	NCU10051 | Neurospora crassa OR74A (finished) flavohemoglobin (466 aa) [MASS=51075]	20.86	6
											NCU06404T0	NCU06404 | Neurospora crassa OR74A (finished) GTP-binding protein SAS1 (206 aa) [MASS=22555]	30.73	3		NCU10058T0	NCU10058 | Neurospora crassa OR74A (finished) phosphoglucomutase 2 (555 aa) [MASS=59864]	9.93	4
											NCU06404T0	NCU06404 | Neurospora crassa OR74A (finished) GTP-binding protein SAS1 (206 aa) [MASS=22555]	31.22	3		NCU10061T0	NCU10061 | Neurospora crassa OR74A (finished) proteasome subunit alpha type 6 (255 aa) [MASS=27858]	11.81	3
											NCU06419T0	NCU06419 | Neurospora crassa OR74A (finished) MAP kinase kinase (519 aa) [MASS=55539]	4.83	2		NCU10061T0	NCU10061 | Neurospora crassa OR74A (finished) proteasome subunit alpha type 6 (255 aa) [MASS=27858]	12.99	3
											NCU06431T0	NCU06431 | Neurospora crassa OR74A (finished) 40S ribosomal protein S22 (131 aa) [MASS=14820]	38.46	3		NCU10066T0	NCU10066 | Neurospora crassa OR74A (finished) coatomer alpha subunit (1224 aa) [MASS=136400]	6.62	6
											NCU06431T0	NCU06431 | Neurospora crassa OR74A (finished) 40S ribosomal protein S22 (131 aa) [MASS=14820]	28.46	3		NCU10067T0	NCU10067 | Neurospora crassa OR74A (finished) 26S proteasome non-ATPase regulatory subunit 8 (290 aa) [MASS=31912]	11.07	3
											NCU06432T0	NCU06432 | Neurospora crassa OR74A (finished) 40S ribosomal protein S12 (148 aa) [MASS=16230]	18.37	2		NCU11129T0	NCU11129 | Neurospora crassa OR74A (finished) carboxypeptidase s (597 aa) [MASS=66135]	4.03	2
											NCU06440T0	NCU06440 | Neurospora crassa OR74A (finished) proteasome component PRE6 (270 aa) [MASS=29602]	8.55	2		NCU11181T0	NCU11181 | Neurospora crassa OR74A (finished) Ras superfamily GTPase (190 aa) [MASS=21583]	25.4	4
											NCU06440T0	NCU06440 | Neurospora crassa OR74A (finished) proteasome component PRE6 (270 aa) [MASS=29602]	23.05	5		NCU16028T0	NCU16028 | Neurospora crassa OR74A mito cytochrome c oxidase subunit 2 (251 aa)	8	2
											NCU06448T0	NCU06448 | Neurospora crassa OR74A (finished) enoyl-CoA hydratase (300 aa) [MASS=32207]	16.05	5
											NCU06482T0	NCU06482 | Neurospora crassa OR74A (finished) pyruvate dehydrogenase E1 component alpha subunit (418 aa) [MASS=46139]	6.71	3
											NCU06482T0	NCU06482 | Neurospora crassa OR74A (finished) pyruvate dehydrogenase E1 component alpha subunit (418 aa) [MASS=46139]	15.83	7
											NCU06512T0	NCU06512 | Neurospora crassa OR74A (finished) methionine synthase (770 aa) [MASS=86312]	17.56	10
											NCU06512T0	NCU06512 | Neurospora crassa OR74A (finished) methionine synthase (770 aa) [MASS=86312]	22.24	14
											NCU06550T0	NCU06550 | Neurospora crassa OR74A (finished) pyridoxine 1 (309 aa) [MASS=32355]	27.92	7
											NCU06550T0	NCU06550 | Neurospora crassa OR74A (finished) pyridoxine 1 (309 aa) [MASS=32355]	33.44	9
											NCU06579T0	NCU06579 | Neurospora crassa OR74A (finished) hypothetical protein (1604 aa) [MASS=178112]	2.12	2
											NCU06606T0	NCU06606 | Neurospora crassa OR74A (finished) iron-sulfur subunit-1 (232 aa) [MASS=24771]	12.55	2
											NCU06606T0	NCU06606 | Neurospora crassa OR74A (finished) iron-sulfur subunit-1 (232 aa) [MASS=24771]	12.55	3
											NCU06630T0	NCU06630 | Neurospora crassa OR74A (finished) protein phosphatase-1 (328 aa) [MASS=37291]	6.42	2
											NCU06652T0	NCU06652 | Neurospora crassa OR74A (finished) S-(hydroxymethyl)glutathione dehydrogenase (381 aa) [MASS=40098]	11.32	2
											NCU06652T0	NCU06652 | Neurospora crassa OR74A (finished) S-(hydroxymethyl)glutathione dehydrogenase (381 aa) [MASS=40098]	2.63	2
											NCU06661T0	NCU06661 | Neurospora crassa OR74A (finished) 60S ribosomal protein L22 (127 aa) [MASS=14209]	16.67	2
											NCU06666T0	NCU06666 | Neurospora crassa OR74A (finished) inositol-3-phosphate synthase (538 aa) [MASS=58767]	3.54	2
											NCU06666T0	NCU06666 | Neurospora crassa OR74A (finished) inositol-3-phosphate synthase (538 aa) [MASS=58767]	19.18	8
											NCU06678T0	NCU06678 | Neurospora crassa OR74A (finished) exonuclease Kem1 (1451 aa) [MASS=163373]	1.93	2
											NCU06684T0	NCU06684 | Neurospora crassa OR74A (finished) RNA binding protein (614 aa) [MASS=65562]	8.65	5
											NCU06687T0	NCU06687 | Neurospora crassa OR74A (finished) glycogen synthase-1 (707 aa) [MASS=80906]	5.24	4
											NCU06712T0	NCU06712 | Neurospora crassa OR74A (finished) proteasome component PRE5 (266 aa) [MASS=29038]	10.19	2
											NCU06712T0	NCU06712 | Neurospora crassa OR74A (finished) proteasome component PRE5 (266 aa) [MASS=29038]	15.47	3
											NCU06724T0	NCU06724 | Neurospora crassa OR74A (finished) glutamine synthetase (363 aa) [MASS=40372]	13.81	2
											NCU06743T0	NCU06743 | Neurospora crassa OR74A (finished) hypothetical protein (164 aa) [MASS=18432]	11.66	2
											NCU06764T0	NCU06764 | Neurospora crassa OR74A (finished) 20S proteasome subunit Y7 (287 aa) [MASS=30969]	10.49	3
											NCU06783T0	NCU06783 | Neurospora crassa OR74A (finished) ATP citrate lyase (488 aa) [MASS=52969]	14.99	6
											NCU06783T0	NCU06783 | Neurospora crassa OR74A (finished) ATP citrate lyase (488 aa) [MASS=52969]	22.18	9
											NCU06785T0	NCU06785 | Neurospora crassa OR74A (finished) ATP-citrate synthase subunit 1 (671 aa) [MASS=72626]	18.66	8
											NCU06785T0	NCU06785 | Neurospora crassa OR74A (finished) ATP-citrate synthase subunit 1 (671 aa) [MASS=72626]	43.43	19
											NCU06843T0	NCU06843 | Neurospora crassa OR74A (finished) 60S ribosomal protein L3 (393 aa) [MASS=44035]	15.82	6
											NCU06843T0	NCU06843 | Neurospora crassa OR74A (finished) 60S ribosomal protein L3 (393 aa) [MASS=44035]	24.74	9
											NCU06854T0	NCU06854 | Neurospora crassa OR74A (finished) RuvB-like helicase 2 (482 aa) [MASS=52243]	34.72	14
											NCU06854T0	NCU06854 | Neurospora crassa OR74A (finished) RuvB-like helicase 2 (482 aa) [MASS=52243]	19.75	7
											NCU06868T0	NCU06868 | Neurospora crassa OR74A (finished) Sec23/Sec24 family protein (1053 aa) [MASS=114998]	3.9	3
											NCU06871T0	NCU06871 | Neurospora crassa OR74A (finished) 1,3-beta-glucan synthase component GLS1 (1956 aa) [MASS=223422]	7.67	10
											NCU06892T0	NCU06892 | Neurospora crassa OR74A (finished) 40S ribosomal protein S20 (118 aa) [MASS=13225]	35.04	5
											NCU06968T0	NCU06968 | Neurospora crassa OR74A (finished) hypothetical protein (287 aa) [MASS=32173]	14.69	3
											NCU06970T0	NCU06970 | Neurospora crassa OR74A (finished) ribose-phosphate pyrophosphokinase II (324 aa) [MASS=34939]	12.38	3
											NCU06970T0	NCU06970 | Neurospora crassa OR74A (finished) ribose-phosphate pyrophosphokinase II (324 aa) [MASS=34939]	7.74	2
											NCU07012T0	NCU07012 | Neurospora crassa OR74A (finished) hypothetical protein (1201 aa) [MASS=130431]	2.42	2
											NCU07014T0	NCU07014 | Neurospora crassa OR74A (finished) cytoplasmic ribosomal protein-3 (147 aa) [MASS=16942]	29.45	3
											NCU07020T0	NCU07020 | Neurospora crassa OR74A (finished) vacuolar protein sorting-associated protein vps17 (663 aa) [MASS=72808]	4.98	3
											NCU07024T0	NCU07024 | Neurospora crassa OR74A (finished) osmotic sensitive-2 (359 aa) [MASS=41243]	6.42	2
											NCU07027T0	NCU07027 | Neurospora crassa OR74A (finished) glycogen phosphorylase (888 aa) [MASS=100793]	17.93	12
											NCU07027T0	NCU07027 | Neurospora crassa OR74A (finished) glycogen phosphorylase (888 aa) [MASS=100793]	26.61	20
											NCU07100T0	NCU07100 | Neurospora crassa OR74A (finished) hypothetical protein (459 aa) [MASS=49033]	13.32	6
											NCU07112T0	NCU07112 | Neurospora crassa OR74A (finished) hypothetical protein (459 aa) [MASS=49035]	8.08	2
											NCU07112T0	NCU07112 | Neurospora crassa OR74A (finished) hypothetical protein (459 aa) [MASS=49035]	6.99	2
											NCU07117T0	NCU07117 | Neurospora crassa OR74A (finished) ornithine-N5-oxygenase (527 aa) [MASS=58249]	6.08	2
											NCU07153T0	NCU07153 | Neurospora crassa OR74A (finished) glutamate carboxypeptidase (534 aa) [MASS=59000]	5.44	2
											NCU07171T0	NCU07171 | Neurospora crassa OR74A (finished) actin-6 (396 aa) [MASS=44515]	16.2	6
											NCU07173T0	NCU07173 | Neurospora crassa OR74A (finished) ADP-ribosylation factor 6 (185 aa) [MASS=20847]	31.52	4
											NCU07182T0	NCU07182 | Neurospora crassa OR74A (finished) 40S ribosomal protein S24 (137 aa) [MASS=15562]	11.03	2
											NCU07232T0	NCU07232 | Neurospora crassa OR74A (finished) heat shock protein 30 (233 aa) [MASS=25596]	37.07	5
											NCU07232T0	NCU07232 | Neurospora crassa OR74A (finished) heat shock protein 30 (233 aa) [MASS=25596]	9.91	2
											NCU07240T0	NCU07240 | Neurospora crassa OR74A (finished) aflatoxin B1 aldehyde reductase member 2 (351 aa) [MASS=39057]	6	2
											NCU07280T0	NCU07280 | Neurospora crassa OR74A (finished) serine/threonine-protein kinase gad8/Ypk1 (645 aa) [MASS=71512]	5.43	3
											NCU07281T0	NCU07281 | Neurospora crassa OR74A (finished) glucose-6-phosphate isomerase (562 aa) [MASS=61398]	29.23	10
											NCU07281T0	NCU07281 | Neurospora crassa OR74A (finished) glucose-6-phosphate isomerase (562 aa) [MASS=61398]	29.59	12
											NCU07282T0	NCU07282 | Neurospora crassa OR74A (finished) hypothetical protein (965 aa) [MASS=100182]	6.43	3
											NCU07307T0	NCU07307 | Neurospora crassa OR74A (finished) fatty acid synthase beta subunit dehydratase (2093 aa) [MASS=232451]	1.24	2
											NCU07307T0	NCU07307 | Neurospora crassa OR74A (finished) fatty acid synthase beta subunit dehydratase (2093 aa) [MASS=232451]	9.51	18
											NCU07308T0	NCU07308 | Neurospora crassa OR74A (finished) fatty acid synthase alpha subunit reductase (1865 aa) [MASS=204931]	4.99	7
											NCU07319T0	NCU07319 | Neurospora crassa OR74A (finished) coatomer beta' subunit (865 aa) [MASS=96574]	5.32	4
											NCU07352T0	NCU07352 | Neurospora crassa OR74A (finished) hypothetical protein (318 aa) [MASS=34898]	19.24	4
											NCU07352T0	NCU07352 | Neurospora crassa OR74A (finished) hypothetical protein (318 aa) [MASS=34898]	18.3	5
											NCU07365T0	NCU07365 | Neurospora crassa OR74A (finished) 20S proteasome subunit (269 aa) [MASS=29959]	10.45	2
											NCU07366T0	NCU07366 | Neurospora crassa OR74A (finished) glucosamine-fructose-6-phosphate aminotransferase (701 aa) [MASS=77963]	35.43	19
											NCU07366T0	NCU07366 | Neurospora crassa OR74A (finished) glucosamine-fructose-6-phosphate aminotransferase (701 aa) [MASS=77963]	23.14	13
											NCU07367T0	NCU07367 | Neurospora crassa OR74A (finished) proteasome 26S subunit (391 aa) [MASS=43625]	36.92	9
											NCU07367T0	NCU07367 | Neurospora crassa OR74A (finished) proteasome 26S subunit (391 aa) [MASS=43625]	14.62	5
											NCU07380T0	NCU07380 | Neurospora crassa OR74A (finished) eukaryotic translation initiation factor 3 (592 aa) [MASS=64964]	3.72	2
											NCU07408T1	NCU07408 | Neurospora crassa OR74A (finished) 60S ribosomal protein P0 (314 aa) [MASS=33534]	31.31	6
											NCU07408T1	NCU07408 | Neurospora crassa OR74A (finished) 60S ribosomal protein P0 (314 aa) [MASS=33534]	16.61	3
											NCU07414T0	NCU07414 | Neurospora crassa OR74A (finished) hypothetical protein similar to protein mitochondrial targeting protein Mas5 (415 aa) [MASS=45317]	15.46	5
											NCU07414T0	NCU07414 | Neurospora crassa OR74A (finished) hypothetical protein similar to protein mitochondrial targeting protein Mas5 (415 aa) [MASS=45317]	7.25	2
											NCU07420T0	NCU07420 | Neurospora crassa OR74A (finished) eIF4A (398 aa) [MASS=44844]	40.81	12
											NCU07420T0	NCU07420 | Neurospora crassa OR74A (finished) eIF4A (398 aa) [MASS=44844]	32.49	10
											NCU07446T0	NCU07446 | Neurospora crassa OR74A (finished) vacuolar membrane ATPase-4 (231 aa) [MASS=25748]	9.57	2
											NCU07458T0	NCU07458 | Neurospora crassa OR74A (finished) N-acetylglucosamine-phosphate mutase (548 aa) [MASS=59819]	10.79	3
											NCU07550T0	NCU07550 | Neurospora crassa OR74A (finished) triosephosphate isomerase (249 aa) [MASS=27234]	38.31	6
											NCU07550T0	NCU07550 | Neurospora crassa OR74A (finished) triosephosphate isomerase (249 aa) [MASS=27234]	14.52	4
											NCU07562T0	NCU07562 | Neurospora crassa OR74A (finished) 60S ribosomal protein L43 (93 aa) [MASS=10133]	26.09	2
											NCU07567T0	NCU07567 | Neurospora crassa OR74A (finished) T-complex protein 1 subunit theta (548 aa) [MASS=59313]	12.07	5
											NCU07567T0	NCU07567 | Neurospora crassa OR74A (finished) T-complex protein 1 subunit theta (548 aa) [MASS=59313]	23.95	10
											NCU07659T0	NCU07659 | Neurospora crassa OR74A (finished) pyruvate dehydrogenase complex (459 aa) [MASS=48619]	10.48	4
											NCU07659T0	NCU07659 | Neurospora crassa OR74A (finished) pyruvate dehydrogenase complex (459 aa) [MASS=48619]	22.71	7
											NCU07670T0	NCU07670 | Neurospora crassa OR74A (finished) CYT-19 DEAD-box protein (627 aa) [MASS=69397]	3.67	2
											NCU07674T0	NCU07674 | Neurospora crassa OR74A (finished) Mob1 family protein (599 aa) [MASS=65272]	8.7	2
											NCU07697T0	NCU07697 | Neurospora crassa OR74A (finished) isocitrate dehydrogenase subunit 2 (380 aa) [MASS=40986]	19.53	6
											NCU07697T0	NCU07697 | Neurospora crassa OR74A (finished) isocitrate dehydrogenase subunit 2 (380 aa) [MASS=40986]	19.53	6
											NCU07700T0	NCU07700 | Neurospora crassa OR74A (finished) colonial temperature-sensitive-3 (845 aa) [MASS=93261]	41.23	28
											NCU07700T0	NCU07700 | Neurospora crassa OR74A (finished) colonial temperature-sensitive-3 (845 aa) [MASS=93261]	35.66	24
											NCU07721T0	NCU07721 | Neurospora crassa OR74A (finished) 26S proteasome regulatory subunit rpn1 (903 aa) [MASS=100251]	10.09	6
											NCU07721T0	NCU07721 | Neurospora crassa OR74A (finished) 26S proteasome regulatory subunit rpn1 (903 aa) [MASS=100251]	9.31	8
											NCU07732T1	NCU07732 | Neurospora crassa OR74A (finished) arginine-2 (454 aa) [MASS=49354]	8.83	3
											NCU07732T1	NCU07732 | Neurospora crassa OR74A (finished) arginine-2 (454 aa) [MASS=49354]	7.28	3
											NCU07755T0	NCU07755 | Neurospora crassa OR74A (finished) tyrosyl-tRNA synthetase (410 aa) [MASS=44572]	6.85	2
											NCU07774T0	NCU07774 | Neurospora crassa OR74A (finished) GTP cyclohydrolase-1 (314 aa) [MASS=34471]	12.14	4
											NCU07774T0	NCU07774 | Neurospora crassa OR74A (finished) GTP cyclohydrolase-1 (314 aa) [MASS=34471]	17.57	7
											NCU07807T1	NCU07807 | Neurospora crassa OR74A (finished) fructose bisphosphate aldolase (363 aa) [MASS=39889]	34.53	10
											NCU07807T1	NCU07807 | Neurospora crassa OR74A (finished) fructose bisphosphate aldolase (363 aa) [MASS=39889]	37.85	10
											NCU07826T0	NCU07826 | Neurospora crassa OR74A (finished) 40S ribosomal protein S19 (150 aa) [MASS=16670]	36.24	4
											NCU07826T0	NCU07826 | Neurospora crassa OR74A (finished) 40S ribosomal protein S19 (150 aa) [MASS=16670]	27.52	3
											NCU07829T0	NCU07829 | Neurospora crassa OR74A (finished) 60S ribosomal protein L7 (249 aa) [MASS=28687]	41.13	9
											NCU07829T0	NCU07829 | Neurospora crassa OR74A (finished) 60S ribosomal protein L7 (249 aa) [MASS=28687]	33.47	8
											NCU07830T0	NCU07830 | Neurospora crassa OR74A (finished) cytoplasmic ribosomal protein-2 (151 aa) [MASS=15997]	46.67	5
											NCU07830T0	NCU07830 | Neurospora crassa OR74A (finished) cytoplasmic ribosomal protein-2 (151 aa) [MASS=15997]	55.33	7
											NCU07831T0	NCU07831 | Neurospora crassa OR74A (finished) eukaryotic translation initiation factor 3 (873 aa) [MASS=98399]	9.4	6
											NCU07831T0	NCU07831 | Neurospora crassa OR74A (finished) eukaryotic translation initiation factor 3 (873 aa) [MASS=98399]	19.72	14
											NCU07853T0	NCU07853 | Neurospora crassa OR74A (finished) uricase (296 aa) [MASS=33039]	6.78	2
											NCU07853T0	NCU07853 | Neurospora crassa OR74A (finished) uricase (296 aa) [MASS=33039]	16.61	4
											NCU07857T0	NCU07857 | Neurospora crassa OR74A (finished) 60S ribosomal protein L34 (118 aa) [MASS=13194]	17.95	3
											NCU07868T0	NCU07868 | Neurospora crassa OR74A (finished) hypothetical protein (1552 aa) [MASS=165195]	2.9	3
											NCU07914T0	NCU07914 | Neurospora crassa OR74A (finished) phosphoglycerate kinase (419 aa) [MASS=45057]	50.96	17
											NCU07914T0	NCU07914 | Neurospora crassa OR74A (finished) phosphoglycerate kinase (419 aa) [MASS=45057]	37.32	12
											NCU07922T0	NCU07922 | Neurospora crassa OR74A (finished) elongation factor 3 (1057 aa) [MASS=117109]	21.21	15
											NCU07922T0	NCU07922 | Neurospora crassa OR74A (finished) elongation factor 3 (1057 aa) [MASS=117109]	17.9	16
											NCU07929T0	NCU07929 | Neurospora crassa OR74A (finished) eukaryotic translation initiation factor 3 subunit 3 (360 aa) [MASS=40370]	4.74	2
											NCU07930T0	NCU07930 | Neurospora crassa OR74A (finished) adenosylhomocysteinase (450 aa) [MASS=49080]	21.6	7
											NCU07930T0	NCU07930 | Neurospora crassa OR74A (finished) adenosylhomocysteinase (450 aa) [MASS=49080]	28.73	11
											NCU07965T0	NCU07965 | Neurospora crassa OR74A (finished) dolichol-phosphate mannosyltransferase (245 aa) [MASS=27102]	16.39	3
											NCU07982T0	NCU07982 | Neurospora crassa OR74A (finished) acetolactate synthase (690 aa) [MASS=74620]	8.27	4
											NCU07982T0	NCU07982 | Neurospora crassa OR74A (finished) acetolactate synthase (690 aa) [MASS=74620]	11.03	6
											NCU08002T0	NCU08002 | Neurospora crassa OR74A (finished) carnitine acetyl transferase (644 aa) [MASS=72788]	4.82	3
											NCU08003T0	NCU08003 | Neurospora crassa OR74A (finished) RSC complex subunit (691 aa) [MASS=74867]	3.33	2
											NCU08008T0	NCU08008 | Neurospora crassa OR74A (finished) adenylyl cyclase-associated protein (523 aa) [MASS=56247]	9.39	3
											NCU08008T0	NCU08008 | Neurospora crassa OR74A (finished) adenylyl cyclase-associated protein (523 aa) [MASS=56247]	8.05	3
											NCU08044T0	NCU08044 | Neurospora crassa OR74A (finished) oxidoreductase (349 aa) [MASS=37331]	24.14	6
											NCU08046T0	NCU08046 | Neurospora crassa OR74A (finished) eukaryotic translation initiation factor 3 (298 aa) [MASS=32364]	9.76	3
											NCU08092T0	NCU08092 | Neurospora crassa OR74A (finished) nipsnap family protein (332 aa) [MASS=37791]	5.74	2
											NCU08133T0	NCU08133 | Neurospora crassa OR74A (finished) carbonic anhydrase 2 (284 aa) [MASS=32057]	10.25	2
											NCU08269T0	NCU08269 | Neurospora crassa OR74A (finished) pyridoxamine 5'-phosphate oxidase (299 aa) [MASS=33614]	7.05	2
											NCU08280T0	NCU08280 | Neurospora crassa OR74A (finished) squalene epoxidase (529 aa) [MASS=57349]	5.49	2
											NCU08287T0	NCU08287 | Neurospora crassa OR74A (finished) pyrABCN (1833 aa) [MASS=202675]	15.88	20
											NCU08287T0	NCU08287 | Neurospora crassa OR74A (finished) pyrABCN (1833 aa) [MASS=202675]	17.74	25
											NCU08297T0	NCU08297 | Neurospora crassa OR74A (finished) cell division control protein 3 (459 aa) [MASS=52141]	12.66	3
											NCU08297T1	NCU08297 | Neurospora crassa OR74A (finished) cell division control protein 3 (419 aa) [MASS=48162]	10.29	3
											NCU08330T0	NCU08330 | Neurospora crassa OR74A (finished) hypothetical protein (291 aa) [MASS=31553]	15.86	3
											NCU08330T0	NCU08330 | Neurospora crassa OR74A (finished) hypothetical protein (291 aa) [MASS=31553]	21.03	5
											NCU08332T0	NCU08332 | Neurospora crassa OR74A (finished) hexagonal-1 (177 aa) [MASS=19127]	30.11	4
											NCU08332T0	NCU08332 | Neurospora crassa OR74A (finished) hexagonal-1 (177 aa) [MASS=19127]	52.84	6
											NCU08336T0	NCU08336 | Neurospora crassa OR74A (finished) succinate dehydrogenase flavoprotein subunit (649 aa) [MASS=71005]	13.58	6
											NCU08336T0	NCU08336 | Neurospora crassa OR74A (finished) succinate dehydrogenase flavoprotein subunit (649 aa) [MASS=71005]	28.24	13
											NCU08340T1	NCU08340 | Neurospora crassa OR74A (finished) ADP-ribosylation factor 1 (186 aa) [MASS=20979]	11.89	2
											NCU08340T1	NCU08340 | Neurospora crassa OR74A (finished) ADP-ribosylation factor 1 (186 aa) [MASS=20979]	37.3	6
											NCU08344T0	NCU08344 | Neurospora crassa OR74A (finished) 60s ribosomal protein (123 aa) [MASS=14065]	16.39	2
											NCU08389T0	NCU08389 | Neurospora crassa OR74A (finished) 60S ribosomal protein L20 (175 aa) [MASS=20343]	21.26	3
											NCU08389T0	NCU08389 | Neurospora crassa OR74A (finished) 60S ribosomal protein L20 (175 aa) [MASS=20343]	32.76	5
											NCU08409T0	NCU08409 | Neurospora crassa OR74A (finished) tryptophan synthetase (709 aa) [MASS=76451]	4.8	2
											NCU08409T0	NCU08409 | Neurospora crassa OR74A (finished) tryptophan synthetase (709 aa) [MASS=76451]	6.92	4
											NCU08411T0	NCU08411 | Neurospora crassa OR74A (finished) aspartate aminotransferase (338 aa) [MASS=37278]	6.53	2
											NCU08411T0	NCU08411 | Neurospora crassa OR74A (finished) aspartate aminotransferase (338 aa) [MASS=37278]	12.17	3
											NCU08434T0	NCU08434 | Neurospora crassa OR74A (finished) 5-methyltetrahydropteroyltriglutamate-homocysteine methyltransferase (402 aa) [MASS=45468]	11.72	4
											NCU08471T0	NCU08471 | Neurospora crassa OR74A (finished) succinyl-CoA ligase beta-chain (448 aa) [MASS=48210]	22.6	7
											NCU08471T0	NCU08471 | Neurospora crassa OR74A (finished) succinyl-CoA ligase beta-chain (448 aa) [MASS=48210]	23.04	9
											NCU08477T0	NCU08477 | Neurospora crassa OR74A (finished) small GTP-binding protein (204 aa) [MASS=22476]	34.98	4
											NCU08477T0	NCU08477 | Neurospora crassa OR74A (finished) small GTP-binding protein (204 aa) [MASS=22476]	29.56	4
											NCU08500T0	NCU08500 | Neurospora crassa OR74A (finished) 40S ribosomal protein S8 (203 aa) [MASS=23011]	18.32	3
											NCU08500T0	NCU08500 | Neurospora crassa OR74A (finished) 40S ribosomal protein S8 (203 aa) [MASS=23011]	27.23	4
											NCU08502T0	NCU08502 | Neurospora crassa OR74A (finished) 40S ribosomal protein S6 (240 aa) [MASS=27331]	16.32	3
											NCU08502T0	NCU08502 | Neurospora crassa OR74A (finished) 40S ribosomal protein S6 (240 aa) [MASS=27331]	42.26	9
											NCU08515T0	NCU08515 | Neurospora crassa OR74A (finished) vacuolar membrane ATPase-2 (514 aa) [MASS=56808]	13.06	4
											NCU08515T0	NCU08515 | Neurospora crassa OR74A (finished) vacuolar membrane ATPase-2 (514 aa) [MASS=56808]	29.43	11
											NCU08535T0	NCU08535 | Neurospora crassa OR74A (finished) acetyl-CoA carboxylase (2276 aa) [MASS=254561]	0.79	2
											NCU08605T0	NCU08605 | Neurospora crassa OR74A (finished) proteasome subunit beta type 7 (276 aa) [MASS=29690]	9.82	3
											NCU08610T0	NCU08610 | Neurospora crassa OR74A (finished) hypothetical protein (765 aa) [MASS=82560]	5.24	3
											NCU08610T0	NCU08610 | Neurospora crassa OR74A (finished) hypothetical protein (765 aa) [MASS=82560]	7.59	4
											NCU08620T0	NCU08620 | Neurospora crassa OR74A (finished) 40S ribosomal protein S16 (143 aa) [MASS=15723]	18.31	2
											NCU08620T0	NCU08620 | Neurospora crassa OR74A (finished) 40S ribosomal protein S16 (143 aa) [MASS=15723]	29.58	4
											NCU08693T0	NCU08693 | Neurospora crassa OR74A (finished) heat shock protein 70-5 (669 aa) [MASS=72731]	23.35	11
											NCU08693T0	NCU08693 | Neurospora crassa OR74A (finished) heat shock protein 70-5 (669 aa) [MASS=72731]	38.62	19
											NCU08791T0	NCU08791 | Neurospora crassa OR74A (finished) catalase-1 (766 aa) [MASS=85515]	9.67	6
											NCU08828T0	NCU08828 | Neurospora crassa OR74A (finished) peroxisomal hydratase-dehydrogenase-epimerase (895 aa) [MASS=96325]	6.82	4
											NCU08875T0	NCU08875 | Neurospora crassa OR74A (finished) Cullin binding protein CanA (1349 aa) [MASS=146431]	4.53	5
											NCU08875T0	NCU08875 | Neurospora crassa OR74A (finished) Cullin binding protein CanA (1349 aa) [MASS=146431]	4.08	4
											NCU08882T0	NCU08882 | Neurospora crassa OR74A (finished) NAD binding Rossmann fold oxidoreductase (371 aa) [MASS=40915]	9.46	2
											NCU08882T0	NCU08882 | Neurospora crassa OR74A (finished) NAD binding Rossmann fold oxidoreductase (371 aa) [MASS=40915]	7.03	2
											NCU08888T0	NCU08888 | Neurospora crassa OR74A (finished) phenylalanyl-tRNA synthetase subunit beta (609 aa) [MASS=69154]	4.11	2
											NCU08894T0	NCU08894 | Neurospora crassa OR74A (finished) glutamyl-tRNA synthetase (637 aa) [MASS=72722]	7.55	3
											NCU08935T0	NCU08935 | Neurospora crassa OR74A (finished) peroxisomal-coenzyme A synthetase (523 aa) [MASS=57029]	4.41	2
											NCU08946T0	NCU08946 | Neurospora crassa OR74A (finished) hypothetical protein (277 aa) [MASS=30282]	32.97	8
											NCU08949T2	NCU08949 | Neurospora crassa OR74A (finished) hypothetical protein (170 aa) [MASS=18143]	17.75	2
											NCU08949T2	NCU08949 | Neurospora crassa OR74A (finished) hypothetical protein (170 aa) [MASS=18143]	17.75	2
											NCU08957T0	NCU08957 | Neurospora crassa OR74A (finished) hypothetical protein (1402 aa) [MASS=157870]	2.28	2
											NCU08957T0	NCU08957 | Neurospora crassa OR74A (finished) hypothetical protein (1402 aa) [MASS=157870]	15.27	19
											NCU08963T0	NCU08963 | Neurospora crassa OR74A (finished) 60S ribosomal protein L30 (110 aa) [MASS=11703]	21.1	2
											NCU08964T0	NCU08964 | Neurospora crassa OR74A (finished) 60S ribosomal protein L10 (222 aa) [MASS=25325]	21.27	5
											NCU08964T0	NCU08964 | Neurospora crassa OR74A (finished) 60S ribosomal protein L10 (222 aa) [MASS=25325]	19	4
											NCU08998T1	NCU08998 | Neurospora crassa OR74A (finished) 4-aminobutyrate aminotransferase (470 aa) [MASS=51903]	4.9	2
											NCU09032T0	NCU09032 | Neurospora crassa OR74A (finished) hypothetical protein (894 aa) [MASS=96492]	2.58	2
											NCU09040T0	NCU09040 | Neurospora crassa OR74A (finished) oxidoreductase (363 aa) [MASS=39070]	14.92	3
											NCU09041T0	NCU09041 | Neurospora crassa OR74A (finished) L-xylulose reductase (272 aa) [MASS=28805]	40.22	8
											NCU09041T0	NCU09041 | Neurospora crassa OR74A (finished) L-xylulose reductase (272 aa) [MASS=28805]	36.9	8
											NCU09058T0	NCU09058 | Neurospora crassa OR74A (finished) enoyl-CoA hydratase (344 aa) [MASS=37267]	7.58	2
											NCU09076T0	NCU09076 | Neurospora crassa OR74A (finished) ATP-dependent RNA helicase (435 aa) [MASS=49151]	8.06	2
											NCU09109T0	NCU09109 | Neurospora crassa OR74A (finished) 60S ribosomal protein L33 (110 aa) [MASS=12178]	20.18	2
											NCU09111T0	NCU09111 | Neurospora crassa OR74A (finished) glucose-6-phosphate 1-dehydrogenase (507 aa) [MASS=58088]	7.51	3
											NCU09119T0	NCU09119 | Neurospora crassa OR74A (finished) ATP synthase subunit gamma (300 aa) [MASS=32285]	26.09	5
											NCU09119T0	NCU09119 | Neurospora crassa OR74A (finished) ATP synthase subunit gamma (300 aa) [MASS=32285]	27.42	5
											NCU09123T0	NCU09123 | Neurospora crassa OR74A (finished) Ca/CaM-dependent kinase-1 (414 aa) [MASS=46445]	5.81	2
											NCU09132T0	NCU09132 | Neurospora crassa OR74A (finished) alpha tubulin (455 aa) [MASS=50256]	42.51	11
											NCU09132T0	NCU09132 | Neurospora crassa OR74A (finished) alpha tubulin (455 aa) [MASS=50256]	28.41	8
											NCU09174T0	NCU09174 | Neurospora crassa OR74A (finished) hypothetical protein (583 aa) [MASS=64124]	4.3	2
											NCU09174T0	NCU09174 | Neurospora crassa OR74A (finished) hypothetical protein (583 aa) [MASS=64124]	4.3	2
											NCU09212T0	NCU09212 | Neurospora crassa OR74A (finished) serine/threonine-protein kinase (613 aa) [MASS=68638]	7.19	4
											NCU09223T0	NCU09223 | Neurospora crassa OR74A (finished) protein disulfide-isomerase (506 aa) [MASS=54832]	5.74	2
											NCU09228T0	NCU09228 | Neurospora crassa OR74A (finished) aminopeptidase 2 (972 aa) [MASS=108967]	4.33	3
											NCU09237T0	NCU09237 | Neurospora crassa OR74A (finished) KH domain RNA binding protein (482 aa) [MASS=50482]	4.99	2
											NCU09239T0	NCU09239 | Neurospora crassa OR74A (finished) proliferating cell nuclear antigen (260 aa) [MASS=28648]	11.58	2
											NCU09269T1	NCU09269 | Neurospora crassa OR74A (finished) ran-like (216 aa) [MASS=24276]	14.42	2
											NCU09269T1	NCU09269 | Neurospora crassa OR74A (finished) ran-like (216 aa) [MASS=24276]	11.16	2
											NCU09285T0	NCU09285 | Neurospora crassa OR74A (finished) zinc-containing alcohol dehydrogenase (347 aa) [MASS=37295]	48.55	11
											NCU09285T0	NCU09285 | Neurospora crassa OR74A (finished) zinc-containing alcohol dehydrogenase (347 aa) [MASS=37295]	67.63	16
											NCU09290T0	NCU09290 | Neurospora crassa OR74A (finished) proteasome component PRE3 (230 aa) [MASS=24834]	14.41	3
											NCU09290T0	NCU09290 | Neurospora crassa OR74A (finished) proteasome component PRE3 (230 aa) [MASS=24834]	14.41	3
											NCU09309T0	NCU09309 | Neurospora crassa OR74A (finished) proteasome component PRE2 (292 aa) [MASS=32171]	20.27	5
											NCU09309T0	NCU09309 | Neurospora crassa OR74A (finished) proteasome component PRE2 (292 aa) [MASS=32171]	33.33	8
											NCU09320T0	NCU09320 | Neurospora crassa OR74A (finished) ATP phosphoribosyltransferase (338 aa) [MASS=36163]	15.43	3
											NCU09345T2	NCU09345 | Neurospora crassa OR74A (finished) no message in thiamine-1 (343 aa) [MASS=38198]	64.04	17
											NCU09345T2	NCU09345 | Neurospora crassa OR74A (finished) no message in thiamine-1 (343 aa) [MASS=38198]	59.65	17
											NCU09366T0	NCU09366 | Neurospora crassa OR74A (finished) proteasome component C5 (266 aa) [MASS=29112]	16.98	3
											NCU09366T0	NCU09366 | Neurospora crassa OR74A (finished) proteasome component C5 (266 aa) [MASS=29112]	27.17	6
											NCU09450T0	NCU09450 | Neurospora crassa OR74A (finished) 26S proteasome regulatory subunit rpn2 (1189 aa) [MASS=127965]	16.08	12
											NCU09450T0	NCU09450 | Neurospora crassa OR74A (finished) 26S proteasome regulatory subunit rpn2 (1189 aa) [MASS=127965]	17	13
											NCU09468T0	NCU09468 | Neurospora crassa OR74A (finished) tubulin alpha-2 (450 aa) [MASS=49966]	35.63	10
											NCU09468T0	NCU09468 | Neurospora crassa OR74A (finished) tubulin alpha-2 (450 aa) [MASS=49966]	28.73	8
											NCU09475T0	NCU09475 | Neurospora crassa OR74A (finished) 40s ribosomal protein s5 (214 aa) [MASS=23680]	30.05	6
											NCU09475T0	NCU09475 | Neurospora crassa OR74A (finished) 40s ribosomal protein s5 (214 aa) [MASS=23680]	37.09	7
											NCU09477T0	NCU09477 | Neurospora crassa OR74A (finished) ADP, ATP carrier protein (314 aa) [MASS=33888]	41.53	11
											NCU09477T0	NCU09477 | Neurospora crassa OR74A (finished) ADP, ATP carrier protein (314 aa) [MASS=33888]	40.26	13
											NCU09485T0	NCU09485 | Neurospora crassa OR74A (finished) chaperone dnaK (1006 aa) [MASS=108827]	2.19	2
											NCU09527T0	NCU09527 | Neurospora crassa OR74A (finished) hypothetical protein (373 aa) [MASS=40730]	24.19	6
											NCU09537T0	NCU09537 | Neurospora crassa OR74A (finished) rho-GTPase-activating protein 8 (880 aa) [MASS=97797]	4.44	3
											NCU09560T0	NCU09560 | Neurospora crassa OR74A (finished) superoxide dismutase (229 aa) [MASS=24756]	14.91	2
											NCU09572T0	NCU09572 | Neurospora crassa OR74A (finished) ARP2/3 complex 21 kDa subunit (193 aa) [MASS=22107]	10.94	2
											NCU09602T0	NCU09602 | Neurospora crassa OR74A (finished) heat shock protein 70-1 (647 aa) [MASS=70553]	43.96	21
											NCU09602T0	NCU09602 | Neurospora crassa OR74A (finished) heat shock protein 70-1 (647 aa) [MASS=70553]	38.24	22
											NCU09610T0	NCU09610 | Neurospora crassa OR74A (finished) sey-1 (863 aa) [MASS=96416]	4.18	3
											NCU09693T0	NCU09693 | Neurospora crassa OR74A (finished) hypothetical protein (323 aa) [MASS=34654]	13.98	3
											NCU09700T0	NCU09700 | Neurospora crassa OR74A (finished) T-complex protein 1 subunit beta (558 aa) [MASS=60702]	10.95	4
											NCU09700T0	NCU09700 | Neurospora crassa OR74A (finished) T-complex protein 1 subunit beta (558 aa) [MASS=60702]	15.08	6
											NCU09709T0	NCU09709 | Neurospora crassa OR74A (finished) T-complex protein 1 subunit zeta (545 aa) [MASS=58828]	4.96	2
											NCU09715T0	NCU09715 | Neurospora crassa OR74A (finished) alpha,alpha-trehalose-phosphate synthase (524 aa) [MASS=58806]	6.88	3
											NCU09715T0	NCU09715 | Neurospora crassa OR74A (finished) alpha,alpha-trehalose-phosphate synthase (524 aa) [MASS=58806]	9.94	5
											NCU09770T0	NCU09770 | Neurospora crassa OR74A (finished) acetyl-coa hydrolase (526 aa) [MASS=58006]	5.33	2
											NCU09770T0	NCU09770 | Neurospora crassa OR74A (finished) acetyl-coa hydrolase (526 aa) [MASS=58006]	4.57	2
											NCU09778T0	NCU09778 | Neurospora crassa OR74A (finished) cell division control protein 2 (329 aa) [MASS=37034]	7.01	2
											NCU09810T0	NCU09810 | Neurospora crassa OR74A (finished) succinyl-CoA synthetase subunit alpha (711 aa) [MASS=76491]	4.93	3
											NCU09816T0	NCU09816 | Neurospora crassa OR74A (finished) cytochrome-1 (322 aa) [MASS=35410]	9.35	2
											NCU09816T0	NCU09816 | Neurospora crassa OR74A (finished) cytochrome-1 (322 aa) [MASS=35410]	11.84	3
											NCU09817T0	NCU09817 | Neurospora crassa OR74A (finished) DAHP synthase (377 aa) [MASS=40969]	6.65	2
											NCU09842T0	NCU09842 | Neurospora crassa OR74A (finished) mitogen-activated protein kinase MKC1 (414 aa) [MASS=46773]	7.51	2
											NCU09861T0	NCU09861 | Neurospora crassa OR74A (finished) Ser/Thr protein phosphatase (696 aa) [MASS=72997]	4.17	2
											NCU09873T0	NCU09873 | Neurospora crassa OR74A (finished) phosphoenolpyruvate carboxykinase (558 aa) [MASS=62055]	10.23	4
											NCU10008T0	NCU10008 | Neurospora crassa OR74A (finished) fumarate hydratase (534 aa) [MASS=57201]	3.75	2
											NCU10008T0	NCU10008 | Neurospora crassa OR74A (finished) fumarate hydratase (534 aa) [MASS=57201]	7.88	4
											NCU10042T1	NCU10042 | Neurospora crassa OR74A (finished) enolase (439 aa) [MASS=47594]	56.16	17
											NCU10042T1	NCU10042 | Neurospora crassa OR74A (finished) enolase (439 aa) [MASS=47594]	52.74	16
											NCU10051T0	NCU10051 | Neurospora crassa OR74A (finished) flavohemoglobin (466 aa) [MASS=51075]	27.31	7
											NCU10051T0	NCU10051 | Neurospora crassa OR74A (finished) flavohemoglobin (466 aa) [MASS=51075]	24.3	7
											NCU10058T0	NCU10058 | Neurospora crassa OR74A (finished) phosphoglucomutase 2 (555 aa) [MASS=59864]	10.65	4
											NCU10058T0	NCU10058 | Neurospora crassa OR74A (finished) phosphoglucomutase 2 (555 aa) [MASS=59864]	11.37	4
											NCU10061T0	NCU10061 | Neurospora crassa OR74A (finished) proteasome subunit alpha type 6 (255 aa) [MASS=27858]	27.95	6
											NCU10066T0	NCU10066 | Neurospora crassa OR74A (finished) coatomer alpha subunit (1224 aa) [MASS=136400]	5.31	4
											NCU10066T0	NCU10066 | Neurospora crassa OR74A (finished) coatomer alpha subunit (1224 aa) [MASS=136400]	10.55	10
											NCU10067T0	NCU10067 | Neurospora crassa OR74A (finished) 26S proteasome non-ATPase regulatory subunit 8 (290 aa) [MASS=31912]	28.37	5
											NCU10067T0	NCU10067 | Neurospora crassa OR74A (finished) 26S proteasome non-ATPase regulatory subunit 8 (290 aa) [MASS=31912]	16.61	4
											NCU10905T0	NCU10905 | Neurospora crassa OR74A (finished) SH3 domain-containing protein (1148 aa) [MASS=123382]	4.45	4
											NCU11129T0	NCU11129 | Neurospora crassa OR74A (finished) carboxypeptidase s (597 aa) [MASS=66135]	4.03	2
											NCU11181T0	NCU11181 | Neurospora crassa OR74A (finished) Ras superfamily GTPase (190 aa) [MASS=21583]	44.97	7
											NCU11181T0	NCU11181 | Neurospora crassa OR74A (finished) Ras superfamily GTPase (190 aa) [MASS=21583]	40.74	7
											NCU11235T0	NCU11235 | Neurospora crassa OR74A (finished) polarity-defective 6 (929 aa) [MASS=101118]	4.96	4
											NCU12004T0	NCU12004 | Neurospora crassa OR74A (finished) anucleate primary sterigmata protein B (1549 aa) [MASS=173472]	1.61	2
											NCU12004T0	NCU12004 | Neurospora crassa OR74A (finished) anucleate primary sterigmata protein B (1549 aa) [MASS=173472]	12.27	16
